# Supplementary material for: Evolutionary History of Sexual Differentiation Mechanism in Insects
Source: Mol Biol Evol. 2022 Jul 12;39(7):msac145. doi: 10.1093/molbev/msac145 (PMC9290531; doi:10.1093/molbev/msac145)
Supplement: msac145_Supplementary_Data [file msac145_supplementary_data.zip]

Archive with 3 entries (3 files):
- supplementary_file_tree_information.txt
- Supplementary_materials.docx
- Supplementary_Tables.xlsx
