# Supplementary material for: Evolutionary History of Sexual Differentiation Mechanism in Insects
Source: Mol Biol Evol. 2022 Jul 12;39(7):msac145. doi: 10.1093/molbev/msac145 (PMC9290531; doi:10.1093/molbev/msac145)
Supplement: msac145_Supplementary_Data [file msac145_supplementary_data.zip › supplementary_file_tree_information.txt]

#NEXUS
begin taxa;
	dimensions ntax=166;
	taxlabels
	Aage_Dsx-like
	Aasp_Dsx-like
	Acha_DM
	Afra_Dsx3
	Afra_Dsx4
	Afus_A
	Afus_B
	Afus_C
	Amel_Dsx
	Annu_Dmrt99B
	Annu_Dsx
	Aros_Dsx
	Atub_Dsx
	Baet_Dsx
	Bdor_Dsx
	Bger_Dsx
	Bhye_Dsx
	Bmor_Dmrt11E
	Bmor_Dmrt93B
	Bmor_Dmrt99B
	Bmor_Dsx
	Bmut_Dmrt1
	Bpyr_Dsx
	Btau_Dmrt2
	Btry_Dsx
	Caqu_DM1
	Caqu_DM2
	Caqu_DM3
	Caqu_Dsx
	Ccap_Dsx
	Ccor_Dsx
	Cdip_DM
	Cdip_DM2
	Cdip_DM3
	Ceut_Dmrt11E
	Cfel_Dsx
	Cgal_Dsx
	Cgig_Dsx
	Choo_Dmrt11E
	Choo_Dsxlike
	Clec_DmrtA2-like
	Cpun_Dsx
	Ctos_DM
	Dcar_Dsx1
	Dcar_Dsx2
	Dgal_Dsx1
	Dgal_Dsx2
	Dipl_DM
	Dmag_Dmrt11E
	Dmag_Dmrt93B
	Dmag_Dmrt99B
	Dmag_Dsx1
	Dmag_Dsx2
	Dmel_Dmrt11E
	Dmel_Dmrt93B
	Dmel_Dmrt99B
	Dmel_Dsx
	Dpul_Dsx1
	Dpul_Dsx2
	Drer_Dmrt1
	Drer_Dmrt2
	Eaff_DmrtA2-like
	Edan_Dmrt11E
	Edan_Dmrt93B
	Edan_Dmrt99B
	Edan_Dsx
	Edan_Dsxlike
	Eins_Dsxlike
	Ekue_Dsx
	Emex_DmertA2
	Emex_DmertA2-like
	Emex_Dsx
	Enos_Dsx
	Epen_Dsx
	Esin_Dmrt-like
	Esup_Dsx
	Eury_Dmrt11E
	Eury_Dsx2
	Faur_DM
	Faur_DM2
	Focc_Dsx
	Fvar_Dmrt1
	Fvar_DmrtA2
	Fvar_DmrtA2-like
	Gbue_DM1
	Gcor_Dsx
	Gdja_DM
	Gmar_DM
	Gmar_DM2
	Gnip_DM
	Gryl_DM
	Harm_Dsx
	Hdeu_Dmrt
	Hdeu_Dsx
	Hpal_DM
	Hvit_DM
	Hydr_Dsx
	Ibic_Dsxlike
	Icra_Dsx
	Isen_Dsx
	Kbie_DM
	Kbie_DM2
	Lcup_Dmrt11E
	Lcup_Dmrt93B
	Lcup_Dmrt99B
	Lcup_Dsx
	Lful_Dsx
	Lmig_Dsx
	Lstri_DM
	Mdom_Dmrt11E
	Mdom_Dmrt99B
	Mdom_Dsx
	Mext_Dmrt99B
	Mext_Dsx
	Mext_Dsxlike
	Mfas_Dsx
	Mmac_Dsx
	Mmol_DM
	Mmol_DM2
	Mmus_Dmrt1
	Mrel_Dsx
	Msex_Dsx
	Mviol_Dsx
	Nlec_Dsx
	Obru_Dsx
	Ofur_Dsx
	Olig_Dsx
	Osca_Dsx
	Otau_Dsx
	Paeg_Dsx
	Pcat_DM
	Pcat_DM2
	Phum_Dsx
	Pmac_Dsx
	Ppra_Dsx
	Psch_Dsxlike
	Ptap_DM
	Pxyl_Dsx
	Rnub_DM
	Rpro_Dsx
	Rvir_DM
	Same_DM
	Smel_DM
	Spar_DM
	Tcal_DM
	Tcas_Dmrt93B
	Tcas_Dmrt99B
	Tcas_Dsx
	Tcri_Dsx-like
	Tdic_Dsx
	Tdom_Dmrt11E
	Tdom_Dmrt93B
	Tdom_Dmrt99B
	Tdom_Dsx
	Tdom_Dsx-like
	Tger_Dsx-like
	Tgla_DM
	Tpal_DmrtA2
	Tpal_DmrtA2-like
	Tsub_Dsx
	Xalp_Dsx
	Xant_Dsx
	Xlae_Dmrt1
	Xlae_Dmrt4
	Xlae_Dmrt5
	Xves_DM
;
end;
begin trees;
	tree tree_1 = [&R] (Aage_Dsx-like:2.0E-6,(((Harm_Dsx:2.0E-6,Ekue_Dsx:0.038363)[&label="82.8/98"]:0.019476,((((Bmor_Dsx:0.078781,Msex_Dsx:2.0E-6)[&label="41.7/98"]:0.019157,Pmac_Dsx:0.019294)[&label="37.4/64"]:0.019625,((Ofur_Dsx:0.019505,Osca_Dsx:3.0E-6)[&label="0/95"]:2.0E-6,Obru_Dsx:0.020547)[&label="83.1/98"]:0.039302)[&label="0/83"]:2.0E-6,Paeg_Dsx:3.0E-6)[&label="0/46"]:2.0E-6)[&label="80.9/…
end;
begin figtree;
	set appearance.backgroundColorAttribute="Default";
	set appearance.backgroundColour=#ffffff;
	set appearance.branchColorAttribute="User selection";
	set appearance.branchColorGradient=false;
	set appearance.branchLineWidth=3.0;
	set appearance.branchMinLineWidth=0.0;
	set appearance.branchWidthAttribute="Fixed";
	set appearance.foregroundColour=#000000;
	set appearance.hilightingGradient=false;
	set appearance.selectionColour=#2d3680;
	set branchLabels.colorAttribute="User selection";
	set branchLabels.displayAttribute="label";
	set branchLabels.fontName="Arial";
	set branchLabels.fontSize=12;
	set branchLabels.fontStyle=0;
	set branchLabels.isShown=true;
	set branchLabels.significantDigits=4;
	set layout.expansion=787;
	set layout.layoutType="RECTILINEAR";
	set layout.zoom=615;
	set legend.attribute="label";
	set legend.fontSize=10.0;
	set legend.isShown=false;
	set legend.significantDigits=4;
	set nodeBars.barWidth=30.0;
	set nodeBars.displayAttribute=null;
	set nodeBars.isShown=false;
	set nodeLabels.colorAttribute="User selection";
	set nodeLabels.displayAttribute="Node ages";
	set nodeLabels.fontName="sansserif";
	set nodeLabels.fontSize=8;
	set nodeLabels.fontStyle=0;
	set nodeLabels.isShown=false;
	set nodeLabels.significantDigits=4;
	set nodeShapeExternal.colourAttribute=null;
	set nodeShapeExternal.isShown=false;
	set nodeShapeExternal.minSize=10.0;
	set nodeShapeExternal.scaleType=Width;
	set nodeShapeExternal.shapeType=Circle;
	set nodeShapeExternal.size=4.0;
	set nodeShapeExternal.sizeAttribute=null;
	set nodeShapeInternal.colourAttribute=null;
	set nodeShapeInternal.isShown=false;
	set nodeShapeInternal.minSize=10.0;
	set nodeShapeInternal.scaleType=Width;
	set nodeShapeInternal.shapeType=Circle;
	set nodeShapeInternal.size=4.0;
	set nodeShapeInternal.sizeAttribute=null;
	set polarLayout.alignTipLabels=false;
	set polarLayout.angularRange=0;
	set polarLayout.rootAngle=0;
	set polarLayout.rootLength=100;
	set polarLayout.showRoot=true;
	set radialLayout.spread=0.0;
	set rectilinearLayout.alignTipLabels=false;
	set rectilinearLayout.curvature=0;
	set rectilinearLayout.rootLength=100;
	set scale.offsetAge=0.0;
	set scale.rootAge=1.0;
	set scale.scaleFactor=1.0;
	set scale.scaleRoot=false;
	set scaleAxis.automaticScale=true;
	set scaleAxis.fontSize=8.0;
	set scaleAxis.isShown=false;
	set scaleAxis.lineWidth=1.0;
	set scaleAxis.majorTicks=0.5;
	set scaleAxis.minorTicks=0.25;
	set scaleAxis.origin=0.0;
	set scaleAxis.reverseAxis=false;
	set scaleAxis.showGrid=true;
	set scaleBar.automaticScale=false;
	set scaleBar.fontSize=10.0;
	set scaleBar.isShown=true;
	set scaleBar.lineWidth=1.0;
	set scaleBar.scaleRange=0.5;
	set tipLabels.colorAttribute="User selection";
	set tipLabels.displayAttribute="Names";
	set tipLabels.fontName="Arial";
	set tipLabels.fontSize=12;
	set tipLabels.fontStyle=1;
	set tipLabels.isShown=true;
	set tipLabels.significantDigits=4;
	set trees.order=false;
	set trees.orderType="increasing";
	set trees.rooting=true;
	set trees.rootingType="User Selection";
	set trees.transform=false;
	set trees.transformType="cladogram";
end;
