# Supplementary material for: Evolutionary History of Sexual Differentiation Mechanism in Insects
Source: Mol Biol Evol. 2022 Jul 12;39(7):msac145. doi: 10.1093/molbev/msac145 (PMC9290531; doi:10.1093/molbev/msac145)
Supplement: msac145_Supplementary_Data [file msac145_supplementary_data.zip › Supplementary_Tables.xlsx]

## Sheet: supplementary table 1
Supplementary Table 1. Taxa and proteins used for the initial molecular phylogenetic analysis of DMRT family. Orange color indicates excluded species in the re-analysis.
OTU name	gene	accession number	species	Phylum	Subphylum	Class	Order	genome region	genome resource
Aage_Dsx	dsx	XP_041968930.1	Aricia agestis	Arthropoda	Hexapoda	Ectognatha	Lepidoptera
Aamp_DmrtC2-like		XP_043198520.1	Amphibalanus amphitrite	Arthropoda	Crustacea	Cirripedia	Thoracica
Aasp_Dsx-like	dsx-like	GAZQ02010078.1	Aretaon asperrimus	Arthropoda	Hexapoda	Ectognatha	Phasmatodea
Acer_DM		GAXE02024479.1	Acerentomon sp.	Arthropoda	Hexapoda	Entognatha	Protura
Acha_DM		GAUW02033438.1	Apachyus charteceus	Arthropoda	Hexapoda	Ectognatha	Dermaptera
Afra_Dsx3	dsx3	AWC26109.1	Artemia franciscana	Arthropoda	Crustacea	Brachiopoda	Anostraca
Afra_Dsx4	dsx4	AWC26111.1	Artemia franciscana	Arthropoda	Crustacea	Brachiopoda	Anostraca
Afus_A		CAG7816593.1	Allacma fusca	Arthropoda	Hexapoda	Entognatha	Collembola
Afus_B		CAG7821548.1	Allacma fusca	Arthropoda	Hexapoda	Entognatha	Collembola
Afus_C		CAG7826582.1	Allacma fusca	Arthropoda	Hexapoda	Entognatha	Collembola
Amel_Dsx	dsx	NP_001104725.1	Apis mellifera	Arthropoda	Hexapoda	Ectognatha	Hymenoptera
Annu_Dmrt99B	dmrt99B	GATX01081132.1	Annulipalpia sp.	Arthropoda	Hexapoda	Ectognatha	Trichoptera
Annu_Dsx	dsx	GATX01084595.1	Annulipalpia sp.	Arthropoda	Hexapoda	Ectognatha	Trichoptera
Aros_Dsx	dsx	XP_012262263.1	Athalia rosae	Arthropoda	Hexapoda	Ectognatha	Hymenoptera
Atub_Dsx	dsx	ATE86739.1	Asobara tabida	Arthropoda	Hexapoda	Ectognatha	Hymenoptera
Auri_DM		GDCK01048231.1	Antipaluria urichi	Arthropoda	Hexapoda	Ectognatha	Embioptera
Auri_DM2		GDCK01051569.1	Antipaluria urichi	Arthropoda	Hexapoda	Ectognatha	Embioptera
Baet_Dsx-like	dsx-like	GATU02014641.1	Baetis sp.	Arthropoda	Hexapoda	Ectognatha	Ephemeroptera
Bdor_Dsx	dsx	AAB99948.1	Bactrocera dorsalis	Arthropoda	Hexapoda	Ectognatha	Diptera
Bger_Dsx	dsx	PSN43312.1	Blattella germanica	Arthropoda	Hexapoda	Ectognatha	Dictyoptera
Bhye_Dsx	dsx	GAYK02032082.1	Boreus hyemalis	Arthropoda	Hexapoda	Ectognatha	Mecoptera
Bmor_Dmrt11E	dmrt11E	XP_004930266.1	Bombyx mori	Arthropoda	Hexapoda	Ectognatha	Lepidoptera
Bmor_Dmrt93B	dmrt93B	XP_004932028.3	Bombyx mori	Arthropoda	Hexapoda	Ectognatha	Lepidoptera
Bmor_Dmrt99B	dmrt99B	XP_004924389.2	Bombyx mori	Arthropoda	Hexapoda	Ectognatha	Lepidoptera
Bmor_Dsx	dsx	XP_012544211.1	Bombyx mori	Arthropoda	Hexapoda	Ectognatha	Lepidoptera
Bmut_Dmrt1	dmrt1	ELR53308.1	Bos mutus	Chordata	Vertebrata	Mammalia	Cetartiodactyla
Bpyr_Dsx	dsx	XP_043582639.1	Bombus pyrosoma	Arthropoda	Hexapoda	Ectognatha	Hymenoptera
Btab_Dmrt2-like	dmrtA3-like	XP_018914233.1	Bemisia tabaci	Arthropoda	Hexapoda	Ectognatha	Hemiptera
Btab_DmrtA2-2	dmrtA2-like	XP_018913623.1	Bemisia tabaci	Arthropoda	Hexapoda	Ectognatha	Hemiptera
Btab_DmrtA2-like	dmrtA2-like	XP_018913017.1	Bemisia tabaci	Arthropoda	Hexapoda	Ectognatha	Hemiptera
Btab_Dsx	dsx	AWC26116.1	Bemisia tabaci	Arthropoda	Hexapoda	Ectognatha	Hemiptera
Btau_Dmrt2	dmrt2	XP_005210039.1	Bos taurus	Chordata	Vertebrata	Mammalia	Cetartiodactyla
Btry_Dsx	dsx	AAV85890.1	Bactrocera tryoni	Arthropoda	Hexapoda	Ectognatha	Diptera
Caqu_DM1		CAQU003464-RA	Catajapyx aquilonaris	Arthropoda	Hexapoda	Entognatha	Diplura		i5k
Caqu_DM2		CAQU000591-RA	Catajapyx aquilonaris	Arthropoda	Hexapoda	Entognatha	Diplura		i5k
Caqu_DM3		CAQU006176-RA	Catajapyx aquilonaris	Arthropoda	Hexapoda	Entognatha	Diplura		i6k
Caqu_Dsx	dsx	CAQU003748-RA	Catajapyx aquilonaris	Arthropoda	Hexapoda	Entognatha	Diplura		i5k
Ccap_Dsx	dsx	XP_012158607.1	Ceratitis capitata	Arthropoda	Hexapoda	Entognatha	Diptera
Ccor_Dsx	dsx	GATG02018436.1	Corydalus cornutus	Arthropoda	Hexapoda	Ectognatha	Megaloptera
Cdip_DM		CAB3378992.1	Cloeon dipterum	Arthropoda	Hexapoda	Ectognatha	Ephemeroptera
Cdip_DM2		CAB3378996.1	Cloeon dipterum	Arthropoda	Hexapoda	Ectognatha	Ephemeroptera
Cdip_DM3		CAB3366989.1	Cloeon dipterum	Arthropoda	Hexapoda	Ectognatha	Ephemeroptera
Ceut_Dmrt11E	dmrt11E	GAUX02031275.1	Ceuthophilus sp.	Arthropoda	Hexapoda	Ectognatha	Orthoptera
Cfel_Dsx	dsx	GAYP02016500.1	Ctenocephalides felis	Arthropoda	Hexapoda	Ectognatha	Siphonaptera
Cgal_Dsx	dsx	GAWK02011923.1	Ceratophyllus gallinae	Arthropoda	Hexapoda	Ectognatha	Siphonaptera
Cgig_Dsx	dsx	XP_043258119.1	Colletes gigas	Arthropoda	Hexapoda	Ectognatha	Hymenoptera
Choo_Dmrt11E	dmrt11E	NQII01002646.1	Clitarchus hookeri	Arthropoda	Hexapoda	Ectognatha	Phasmatodea
Choo_Dsx-like	dsx-like	NQII01000109.1	Clitarchus hookeri	Arthropoda	Hexapoda	Ectognatha	Phasmatodea
Clec_DmrtA2-like		XP_014246101.1	Cimex lectularius	Arthropoda	Hexapoda	Ectognatha	Hemiptera
Cpun_Dsx	dsx	-	Cryptocercus punctulatus	Arthropoda	Hexapoda	Ectognatha	Dictyoptera		Miyazaki et al. (2021)
Cqua_Dsx	dsx	QDM55346.1	Cherax quadricarinatus	Arthropoda	Crustacea	Malacostraca	Decapoda
Ctos_DM		GIEL01051748.1	Cultus tostonus	Arthropoda	Hexapoda	Ectognatha	Plecoptera
Dcar_Dsx1	dsx1	AIL86779.1	Daphnia carina	Arthropoda	Crustacea	Brachiopoda	Diplostraca
Dcar_Dsx2	dsx2	AIL86780.1	Daphnia carina	Arthropoda	Crustacea	Brachiopoda	Diplostraca
Dcit_DmrtA2-like	dmrtA2-like	XP_026686912.1	Diaphorina citri	Arthropoda	Hexapoda	Ectognatha	Psocodea
Dgal_Dsx1	dsx1	BAM33609.1	Daphnia galeata	Arthropoda	Crustacea	Brachiopoda	Diplostraca
Dgal_Dsx2	dsx2	BAM33610.1	Daphnia galeata	Arthropoda	Crustacea	Brachiopoda	Diplostraca
Dipl_DM		GDCS01037195.1	Diplatys sp.	Arthropoda	Hexapoda	Ectognatha	Dermaptera
Dmag_Dmrt11E	dmrt11e	BAG12871.1	Daphnia magna	Arthropoda	Crustacea	Brachiopoda	Diplostraca
Dmag_Dmrt93B	dmrt93b	BAG12872.1	Daphnia magna	Arthropoda	Crustacea	Brachiopoda	Diplostraca
Dmag_Dmrt99B	dmrt99b	BAG12873.1	Daphnia magna	Arthropoda	Crustacea	Brachiopoda	Diplostraca
Dmag_Dsx1	dsx1	BAJ78307.1	Daphnia magna	Arthropoda	Crustacea	Brachiopoda	Diplostraca
Dmag_Dsx2	dsx2	BAJ78309.1	Daphnia magna	Arthropoda	Crustacea	Brachiopoda	Diplostraca
Dmel_Dmrt11E	dmrt11e	NP_511146.2	Drosophila melanogaster	Arthropoda	Hexapoda	Ectognatha	Diptera
Dmel_Dmrt93B	dmrt93b	NP_524428.1	Drosophila melanogaster	Arthropoda	Hexapoda	Ectognatha	Diptera
Dmel_Dmrt99B	dmrt99b	NP_524549.1	Drosophila melanogaster	Arthropoda	Hexapoda	Ectognatha	Diptera
Dmel_Dsx	dsx	NP_731197.1	Drosophila melanogaster	Arthropoda	Hexapoda	Ectognatha	Diptera
Dpul_Dsx1	dsx1	AGJ52190.1	Daphnia pulex	Arthropoda	Crustacea	Brachiopoda	Diplostraca
Dpul_Dsx2	dsx2	BAM33608.1	Daphnia pulex	Arthropoda	Crustacea	Brachiopoda	Diplostraca
Drer_Dmrt1	dmrt1	AAQ04555.1	Danio rerio	Chordata	Vertebrata	Actinopterygii	Cypriniformes
Drer_Dmrt2	dmrt2	NP_571027.1	Danio rerio	Chordata	Vertebrata	Actinopterygii	Cypriniformes
Eaff_DmrtA2-like		XP_023327398.1	Eurytemora affinis	Arthropoda	Crustacea	Copepoda	Calanoida
Edan_dmrt11E	dmrt11E	EDAN008414-RA	Ephemera danica	Arthropoda	Hexapoda	Ectognatha	Ephemeroptera
Edan_dmrt93B	dmrt93B	EDAN004527-RA	Ephemera danica	Arthropoda	Hexapoda	Ectognatha	Ephemeroptera
Edan_dmrt99B	dmrt99B	EDAN010669-RA	Ephemera danica	Arthropoda	Hexapoda	Ectognatha	Ephemeroptera
Edan_Dsx	dsx	KAF4518127.1	Ephemera danica	Arthropoda	Hexapoda	Ectognatha	Ephemeroptera
Edan_Dsx-like	dsx-like		Ephemera danica	Arthropoda	Hexapoda	Ectognatha	Ephemeroptera	ephdan_Scaffold23	i5k
Eins_Dsx-like	dsx-like	GCCL01024227.1	Ecdyonurus insignis	Arthropoda	Hexapoda	Ectognatha	Ephemeroptera
Ekue_Dsx	dsx	CAG7465062.1	Ephestia kuehniella	Arthropoda	Hexapoda	Ectognatha	Lepidoptera
Emex_DmrtA2	dmertA2-like	XP_017764520.0	Eufriesea mexicana	Arthropoda	Hexapoda	Ectognatha	Hymenoptera
Emex_DmrtA2-like	dmertA2-like	XP_017764520.1	Eufriesea mexicana	Arthropoda	Hexapoda	Ectognatha	Hymenoptera
Emex_Dsx	dsx	XP_017755508.1	Eufriesea mexicana	Arthropoda	Hexapoda	Ectognatha	Hymenoptera
Enos_Dsx	dsx	GAXW02019001.1	Euroleon nostras	Arthropoda	Hexapoda	Ectognatha	Neuroptera
Epen_Dsx	dsx	GAWT02033840.1	Empusa pennata	Arthropoda	Hexapoda	Ectognatha	Mantodea
Esin_Dmrt-like		ADH15934.1	Eriocheir sinensis	Arthropoda	Crustacea	Malacostraca	Decapoda
Esup_Dsx	dsx	GAVW02000373.1	Epiophlebia superstes	Arthropoda	Hexapoda	Ectognatha	Odonata
Eury_Dmrt11E	dmrt11E	GAZG02011227.1	Eurylophella sp.	Arthropoda	Hexapoda	Ectognatha	Ephemeroptera
Eury_Dsx-like	dsx-like	GAZG02000044.1	Eurylophella sp.	Arthropoda	Hexapoda	Ectognatha	Ephemeroptera
Faur_DM		GAYQ02045354.1	Forficula auricularia	Arthropoda	Hexapoda	Ectognatha	Dermaptera
Faur_DM2		GAYQ02026502.1	Forficula auricularia	Arthropoda	Hexapoda	Ectognatha	Dermaptera
Focc_Dsx	dsx	FOCC007514-RA	Frankliniella occidentalis	Arthropoda	Hexapoda	Ectognatha	Thysanoptera
Fvar_DmrtA2	dmrt A2	XP_043525451.1	Frieseomelitta varia	Arthropoda	Hexapoda	Ectognatha	Hymenoptera
Fvar_DmrtA2-like	dmrtA2-like	XP_043519811.1	Frieseomelitta varia	Arthropoda	Hexapoda	Ectognatha	Hymenoptera
Fvar_Dsx	dsx	QEK21873.1	Frieseomelitta varia	Arthropoda	Hexapoda	Ectognatha	Hymenoptera
Gbue_DM1		GBUE000192-RA	Gerris_buenoi	Arthropoda	Hexapoda	Ectognatha	Hemiptera
Gcor_Dsx	dsx	BAW32683.1	Gnatocerus cornutus	Arthropoda	Hexapoda	Ectognatha	Coleoptera
Gdja_DM		GDUY01002249.1	Galloisiana yezoensis	Arthropoda	Hexapoda	Ectognatha	Grylloblattodea
Gmar_DM		GCPI01026896.1	Gonolabis marginalis	Arthropoda	Hexapoda	Ectognatha	Dermaptera
Gmar_DM2		GCPI01021557.1	Gonolabis marginalis	Arthropoda	Hexapoda	Ectognatha	Dermaptera
Gnip_DM		GDWI01045959.1	Galloisiana nipponensis	Arthropoda	Hexapoda	Ectognatha	Grylloblattodea
Gryl_DM		GINB01025122.1	Grylloblatta sp.	Arthropoda	Hexapoda	Ectognatha	Grylloblattodea
Harm_Dsx	dsx	XP_021192052.1	Helicoverpa armigera	Arthropoda	Hexapoda	Ectognatha	Lepidoptera
Hazt_DM		HAZT009608-RA	Hyalella_azteca	Arthropoda	Crustacea	Malacostraca	Amphipoda		i5k
Hazt_DM2		HAZT001860-RA	Hyalella_azteca	Arthropoda	Crustacea	Malacostraca	Amphipoda		i5k
Hazt_DM3		HAZT006040-RA	Hyalella_azteca	Arthropoda	Crustacea	Malacostraca	Amphipoda		i5k
Hazt_DM4		HAZT010009-RA	Hyalella_azteca	Arthropoda	Crustacea	Malacostraca	Amphipoda		i5k
Hdeu_Dsx	dsx	maker-scaffold37size976698-augustus-gene-4.5-mRNA-1	Holacanthella duospinosa	Arthropoda	Hexapoda	Entognatha	Collembola		i5k
Hdeu_Dmrt	dmrt	maker-scaffold72size687670-augustus-gene-5.10-mRNA-1	Holacanthella duospinosa	Arthropoda	Hexapoda	Entognatha	Collembola		i5k
Hpal_DM		GAZA02093017.1	Haploembia palaui	Arthropoda	Hexapoda	Ectognatha	Embioptera
Hvit_DM		XP_046674253.1	Homalodisca vitripennis	Arthropoda	Hexapoda	Ectognatha	Hemiptera
Hydr_Dsx	dsx	GAVM02014074.1	Hydroptila sp.	Arthropoda	Hexapoda	Ectognatha	Trichoptera
Ibic_Dsx-like	dsx-like	GAXA02007870.1	Isonychia bicolor	Arthropoda	Hexapoda	Ectognatha	Ephemeroptera
Icra_Dsx	dsx	GAZH02011000.1	Inocellia crassicornis	Arthropoda	Hexapoda	Ectognatha	Raphidioptera
Isen_Dsx	dsx	-	Ischnura senegarensis	Arthropoda	Hexapoda	Ectognatha	Odonata		Takahashi et al. (2019)
Kbie_DM		GINP01105830.1	Karoophasma biedouwense	Arthropoda	Hexapoda	Ectognatha	Mantophasmatodea
Kbie_DM2		GINP01153601.1	Karoophasma biedouwense	Arthropoda	Hexapoda	Ectognatha	Mantophasmatodea
Lcup_Dmrt11E	dmrt11E	XP_023291847.1	Lucilia cuprina	Arthropoda	Hexapoda	Ectognatha	Diptera		i5k
Lcup_Dmrt93B	dmrt93B	XP_023302612.1	Lucilia cuprina	Arthropoda	Hexapoda	Ectognatha	Diptera
Lcup_Dmrt99B	dmrt99B	XP_023308885.1	Lucilia cuprina	Arthropoda	Hexapoda	Ectognatha	Diptera
Lcup_Dsx	dsx	ADG37648.1	Lucilia cuprina	Arthropoda	Hexapoda	Ectognatha	Diptera
Lful_Dsx	dsx	LFUL018497-RA	Ladona fulva	Arthropoda	Hexapoda	Ectognatha	Odonata
Lmig_Dsx	dsx		Locusta migratoria	Arthropoda	Hexapoda	Ectognatha	Orthoptera	scaffold3427	NCBI
Lstri_DM		RZF46947.1	Laodelphax striatellus	Arthropoda	Hexapoda	Ectognatha	Hemiptera
Mdom_Dmrt11E	dmrt11E	XP_019890834.1	Musca domestica	Arthropoda	Hexapoda	Ectognatha	Diptera
Mdom_Dmrt99B	dmrt99B	XP_005186857.1	Musca domestica	Arthropoda	Hexapoda	Ectognatha	Diptera
Mdom_Dsx	dsx	AAR23813.1	Musca domestica	Arthropoda	Hexapoda	Ectognatha	Diptera
Mext_Dmrt99B	dmrt99B	Medex_00095964-RA	Medauroidea extradentata	Arthropoda	Hexapoda	Ectognatha	Phasmatodea
Mext_Dsx	dsx		Medauroidea extradentata	Arthropoda	Hexapoda	Ectognatha	Phasmatodea	PNEQ01023967.1 [32614-32324]	i5k
Mext_Dsx-like	dsx-like	Medex_00099178-RA	Medauroidea extradentata	Arthropoda	Hexapoda	Ectognatha	Phasmatodea	PNEQ01097711.1 [2988-3275]	i5k
Mfas_Dsx	dsx	GCNI01018035.1	Meroplius fasciculatus	Arthropoda	Hexapoda	Ectognatha	Diptera
Mmac_Dsx	dsx	BAM33613.1	Moina macropaeneus	Arthropoda	Crustacea	Brachiopoda	Diplostraca
Mmol_DM		JP074048.1	Mengenilla moldrzyki	Arthropoda	Hexapoda	Ectognatha	Strepsiptera
Mmol_DM2		JP103704.1	Mengenilla moldrzyki	Arthropoda	Hexapoda	Ectognatha	Strepsiptera
Mmus_Dmrt1	dmrt1	AAO41736.1	Mus musculus	Chordata	Vertebrata	Mammalia	Rodentia
Mrel_Dsx	dsx	GASW02021994.1	Mantis religiosa	Arthropoda	Hexapoda	Ectognatha	Mantodea
Msex_Dsx	dsx	XP_037293921.1	Manduca sexta	Arthropoda	Hexapoda	Ectognatha	Lepidoptera
Mviol_Dsx	dsx	GATA02010186.1	Meloe violaceus	Arthropoda	Hexapoda	Ectognatha	Coleoptera
Nlec_Dsx	dsx	GEES01058869.1	Neodiprion lecontei	Arthropoda	Hexapoda	Ectognatha	Hymenoptera
Nlug_Dsx	dsx	NP_001155990	Nilaparvata lugens	Arthropoda	Hexapoda	Ectognatha	Hemiptera
Nlug_Dsx-like1a	dsx-like1a	AWJ25061.1	Nilaparvata lugens	Arthropoda	Hexapoda	Ectognatha	Hemiptera
Nlug_Dsx-like2	dsx-like2	AWJ25059.1	Nilaparvata lugens	Arthropoda	Hexapoda	Ectognatha	Hemiptera
Nlug_Dsx-like3	dsx-like3	AWJ25058.1	Nilaparvata lugens	Arthropoda	Hexapoda	Ectognatha	Hemiptera
Nvit_Dsx	dsx	NP_001155989.1	Nasonia vitripennis	Arthropoda	Hexapoda	Ectognatha	Hymenoptera
Obru_dsx	dsx	KOB69684.1	Operophtera brumata	Arthropoda	Hexapoda	Ectognatha	Lepidoptera
Ocin_Dmrt1	dmrt1	ODM90279.1	Orchesella cincta	Arthropoda	Hexapoda	Ectognatha	Collembola
Ocin_DmrtA2	dmrtA2	ODM99375.1	Orchesella cincta	Arthropoda	Hexapoda	Ectognatha	Collembola
Ofur_Dsx	dsx	AHF81635.1	Ostrinia furnacalis	Arthropoda	Hexapoda	Ectognatha	Lepidoptera		i5k
Olig_Dsx	dsx	XP_034176725.1	Osmia lignaria	Arthropoda	Hexapoda	Ectognatha	Hymenoptera
Osca_Dsx	dsx	BAJ25850.1	Ostrinia scapulalis	Arthropoda	Hexapoda	Ectognatha	Lepidoptera
Otau_Dsx	dsx	AEX92938.1	Onthophagus taurus	Arthropoda	Hexapoda	Ectognatha	Coleoptera
Paeg_Dsx	dsx	XP_039758070.1	Pararge aegeria	Arthropoda	Hexapoda	Ectognatha	Lepidoptera
Pcat_DM		GDBY01045014.1	Ptilocerembia catherinae	Arthropoda	Hexapoda	Ectognatha	Embioptera
Pcat_DM2		GDBY01045015.1	Ptilocerembia catherinae	Arthropoda	Hexapoda	Ectognatha	Embioptera
Phum_Dsx	dsx	MK919539.1	Pediculus humanus	Arthropoda	Hexapoda	Ectognatha	Psocodea
Pmac_Dsx	dsx	XP_014372190.1	Papilio machaon	Arthropoda	Hexapoda	Ectognatha	Lepidoptera
Ppra_Dsx	dsx	GAVV02027199.1	Pseudomallada prasinus	Arthropoda	Hexapoda	Ectognatha	Neuroptera
Psch_Dsx-like	dsx-like	GAWJ02028457.1	Peruphasma schultei	Arthropoda	Hexapoda	Ectognatha	Phasmatodea		i5k
Ptar_DM		GHPW01032505.1	Peltoperla tarteri	Arthropoda	Hexapoda	Ectognatha	Plecoptera
Pxyl_Dsx	dsx	XP_037963445.1	Plutella xylostella	Arthropoda	Hexapoda	Ectognatha	Lepidoptera
Rnub_DM		GGRG01005123.1	Rhyacophila nubila	Arthropoda	Hexapoda	Ectognatha	Trichoptera
Rpro_Dsx	dsx	QGB21099	Rhodnius prolixus	Arthropoda	Hexapoda	Ectognatha	Hemiptera
Rvir_DM		GDBX01015771.1	Rhagadochir virgo	Arthropoda	Hexapoda	Ectognatha	Embioptera
Same_DM		GHQR01005598.1	Skwala americana	Arthropoda	Hexapoda	Ectognatha	Plecoptera
Smel_DM		GAZM02017191.1	Stylops melittae	Arthropoda	Hexapoda	Ectognatha	Strepsiptera
Spar_Dmrt	dmrt	QJD20741.1	Scylla paramamosain	Arthropoda	Crustacea	Malacostraca	Decapoda
Sver_Dmrt11E	dmrt11E	ARK36622.1	Sagmariasus verreauxi	Arthropoda	Crustacea	Malacostraca	Decapoda
Sver_Dsx	dsx	ARK36621.1	Sagmariasus verreauxi	Arthropoda	Crustacea	Malacostraca	Decapoda
Sver_iDmrt1	iDmrt1	ARK36620.1	Sagmariasus verreauxi	Arthropoda	Crustacea	Malacostraca	Decapoda
Sver_iDMY	iDmy	ARK36623.1	Sagmariasus verreauxi	Arthropoda	Crustacea	Malacostraca	Decapoda
Tcal_DM		TRY61712.1	Tigriopus californicus	Arthropoda	Crustacea	Copepoda	Harpacticoida
Tcas_Dmrt93B	dmrt93B	XP_008199135.1	Tribolium castaneum	Arthropoda	Hexapoda	Ectognatha	Coleoptera
Tcas_Dmrt99B	dmrt99B	XP_975675.1	Tribolium castaneum	Arthropoda	Hexapoda	Ectognatha	Coleoptera
Tcas_Dsx	dsx	NP_001345539.1	Tribolium castaneum	Arthropoda	Hexapoda	Ectognatha	Coleoptera
Tcri_Dsx-like	dsx-like	GAVX02010884.1	Timema cristinae	Arthropoda	Hexapoda	Ectognatha	Phasmatodea
Tdic_Dsx	dsx	BAM93340.1	Trypoxylus dichotomus	Arthropoda	Hexapoda	Ectognatha	Coleoptera
Tdom_Dmrt11E	dmrt11E	this study	Thermobia domestica	Arthropoda	Hexapoda	Ectognatha	Zygentoma	scaffold42162_cov39 [159031-158906]
Tdom_Dmrt93B	dmrt93B	this study	Thermobia domestica	Arthropoda	Hexapoda	Ectognatha	Zygentoma	scaffold1624327_cov47 [121390-121265]
Tdom_Dmrt99B	dmrt99B	this study	Thermobia domestica	Arthropoda	Hexapoda	Ectognatha	Zygentoma	scaffold21840_cov24 [214972-214787]
Tdom_Dsx	dsx	this study	Thermobia domestica	Arthropoda	Hexapoda	Ectognatha	Zygentoma
Tdom_Dsx-like	dsx-like	this study	Thermobia domestica	Arthropoda	Hexapoda	Ectognatha	Zygentoma	scaffold27567_cov49 [365805-281362]
Tger_Dsx-like	dsx-like	GASO02037568.1	Tricholepidion gertschi	Arthropoda	Hexapoda	Ectognatha	Zygentoma
Tgla_DM		GDVU01042054.1	Tyrannophasma gladiator	Arthropoda	Hexapoda	Ectognatha	Mantophasmatodea
Tpal_DmrtA2	dmrtA2	XP_034232916.1	Thrips palmi	Arthropoda	Hexapoda	Ectognatha	Thysanoptera
Tpal_DmrtA2-like	dmrtA2-like	XP_034237507.1	Thrips palmi	Arthropoda	Hexapoda	Ectognatha	Thysanoptera
Tsar_Dsx	dsx	ACJ65504.1	Trichomalopsis sarcophagae	Arthropoda	Hexapoda	Ectognatha	Hymenoptera
Tsub_Dsx	dsx	GASQ02027559.1	Tetrix subulata	Arthropoda	Hexapoda	Ectognatha	Orthoptera
Xalp_Dsx	dsx	GBVH01020704.1	Xyela alpigena	Arthropoda	Hexapoda	Ectognatha	Hymenoptera
Xant_Dsx	dsx	GAUI02048130.1	Xanthostigma sp.	Arthropoda	Hexapoda	Ectognatha	Raphidioptera
Xlae_Dmrt1	dmrt1	NP_001089969.1	Xenopus laevis	Chordata	Vertebrata	Amphibia	Anura
Xlae_Dmrt4	dmrt4	AAH70678.2	Xenopus laevis	Chordata	Vertebrata	Amphibia	Anura
Xlae_Dmrt5	dmrt5	AAI70166.1	Xenopus laevis	Chordata	Vertebrata	Amphibia	Anura
Xves_DM		GEAJ01011590.1	Xenos vesparum	Arthropoda	Hexapoda	Ectognatha	Strepsiptera
Zcau_DM		GAYA02053148.1	Zorotypus caudelli	Arthropoda	Hexapoda	Ectognatha	Zoraptera
Zcau_DM2		GAYA02020936.1	Zorotypus caudelli	Arthropoda	Hexapoda	Ectognatha	Zoraptera
Zcau_DM3		GAYA02030875.1	Zorotypus caudelli	Arthropoda	Hexapoda	Ectognatha	Zoraptera
Zger_DM		GABA01003757.1	Zorotypus gurneyi	Arthropoda	Hexapoda	Ectognatha	Zoraptera
Zger_DM2		GABA01001162.1	Zorotypus gurneyi	Arthropoda	Hexapoda	Ectognatha	Zoraptera
Zger_DM3		GABA01004847.1	Zorotypus gurneyi	Arthropoda	Hexapoda	Ectognatha	Zoraptera

## Sheet: supplementary table 2
Supplementary Table 2. Taxa and proteins used for the molecular phylogenetic analysis of DMRT family after excluding the problematic sequences.
OTU name	gene	accession number	species	Phylum	Subphylum	Class	Order	genome region	genome resource
Aage_Dsx	dsx	XP_041968930.1	Aricia agestis	Arthropoda	Hexapoda	Ectognatha	Lepidoptera
Aasp_Dsx-like	dsx-like	GAZQ02010078.1	Aretaon asperrimus	Arthropoda	Hexapoda	Ectognatha	Phasmatodea
Acha_Dsx	dsx	GAUW02033438.1	Apachyus charteceus	Arthropoda	Hexapoda	Ectognatha	Dermaptera
Afra_Dsx3	dsx3	AWC26109.1	Artemia franciscana	Arthropoda	Crustacea	Brachiopoda	Anostraca
Afra_Dsx4	dsx4	AWC26111.1	Artemia franciscana	Arthropoda	Crustacea	Brachiopoda	Anostraca
Afus_Dmrt11E	dmrt11E	CAG7816593.1	Allacma fusca	Arthropoda	Hexapoda	Entognatha	Collembola
Afus_Dsx	dsx	CAG7821548.1	Allacma fusca	Arthropoda	Hexapoda	Entognatha	Collembola
Afus_Dmrt99B	dmrt99B	CAG7826582.1	Allacma fusca	Arthropoda	Hexapoda	Entognatha	Collembola
Amel_Dsx	dsx	NP_001104725.1	Apis mellifera	Arthropoda	Hexapoda	Ectognatha	Hymenoptera
Annu_Dmrt99B	dmrt99B	GATX01081132.1	Annulipalpia sp.	Arthropoda	Hexapoda	Ectognatha	Trichoptera
Annu_Dsx	dsx	GATX01084595.1	Annulipalpia sp.	Arthropoda	Hexapoda	Ectognatha	Trichoptera
Aros_Dsx	dsx	XP_012262263.1	Athalia rosae	Arthropoda	Hexapoda	Ectognatha	Hymenoptera
Atub_Dsx	dsx	ATE86739.1	Asobara tabida	Arthropoda	Hexapoda	Ectognatha	Hymenoptera
Baet_Dsx-like	dsx-like	GATU02014641.1	Baetis sp.	Arthropoda	Hexapoda	Ectognatha	Ephemeroptera
Bdor_Dsx	dsx	AAB99948.1	Bactrocera dorsalis	Arthropoda	Hexapoda	Ectognatha	Diptera
Bger_Dsx	dsx	PSN43312.1	Blattella germanica	Arthropoda	Hexapoda	Ectognatha	Dictyoptera
Bhye_Dsx	dsx	GAYK02032082.1	Boreus hyemalis	Arthropoda	Hexapoda	Ectognatha	Mecoptera
Bmor_Dmrt11E	dmrt11E	XP_004930266.1	Bombyx mori	Arthropoda	Hexapoda	Ectognatha	Lepidoptera
Bmor_Dmrt93B	dmrt93B	XP_004932028.3	Bombyx mori	Arthropoda	Hexapoda	Ectognatha	Lepidoptera
Bmor_Dmrt99B	dmrt99B	XP_004924389.2	Bombyx mori	Arthropoda	Hexapoda	Ectognatha	Lepidoptera
Bmor_Dsx	dsx	XP_012544211.1	Bombyx mori	Arthropoda	Hexapoda	Ectognatha	Lepidoptera
Bmut_Dmrt1	dmrt1	ELR53308.1	Bos mutus	Chordata	Vertebrata	Mammalia	Cetartiodactyla
Bpyr_Dsx	dsx	XP_043582639.1	Bombus pyrosoma	Arthropoda	Hexapoda	Ectognatha	Hymenoptera
Btau_Dmrt2	dmrt2	XP_005210039.1	Bos taurus	Chordata	Vertebrata	Mammalia	Cetartiodactyla
Btry_Dsx	dsx	AAV85890.1	Bactrocera tryoni	Arthropoda	Hexapoda	Ectognatha	Diptera
Caqu_Dmrt99B	dmrt99B	CAQU003464-RA	Catajapyx aquilonaris	Arthropoda	Hexapoda	Entognatha	Diplura		i5k
Caqu_Dmrt93B	dmrt93B	CAQU000591-RA	Catajapyx aquilonaris	Arthropoda	Hexapoda	Entognatha	Diplura		i5k
Caqu_Dmrt11E	dmrt11E	CAQU006176-RA	Catajapyx aquilonaris	Arthropoda	Hexapoda	Entognatha	Diplura		i6k
Caqu_Dsx	dsx	CAQU003748-RA	Catajapyx aquilonaris	Arthropoda	Hexapoda	Entognatha	Diplura		i5k
Ccap_Dsx	dsx	XP_012158607.1	Ceratitis capitata	Arthropoda	Hexapoda	Entognatha	Diptera
Ccor_Dsx	dsx	GATG02018436.1	Corydalus cornutus	Arthropoda	Hexapoda	Ectognatha	Megaloptera
Cdip_Dsx	dsx	CAB3378992.1	Cloeon dipterum	Arthropoda	Hexapoda	Ectognatha	Ephemeroptera
Cdip_Dsx2	dsx	CAB3378996.1	Cloeon dipterum	Arthropoda	Hexapoda	Ectognatha	Ephemeroptera
Cdip_Dsx-like	dsx-like	CAB3366989.1	Cloeon dipterum	Arthropoda	Hexapoda	Ectognatha	Ephemeroptera
Ceut_Dmrt11E	dmrt11E	GAUX02031275.1	Ceuthophilus sp.	Arthropoda	Hexapoda	Ectognatha	Orthoptera
Cfel_Dsx	dsx	GAYP02016500.1	Ctenocephalides felis	Arthropoda	Hexapoda	Ectognatha	Siphonaptera
Cgal_Dsx	dsx	GAWK02011923.1	Ceratophyllus gallinae	Arthropoda	Hexapoda	Ectognatha	Siphonaptera
Cgig_Dsx	dsx	XP_043258119.1	Colletes gigas	Arthropoda	Hexapoda	Ectognatha	Hymenoptera
Choo_Dmrt11E	dmrt11E	NQII01002646.1	Clitarchus hookeri	Arthropoda	Hexapoda	Ectognatha	Phasmatodea
Choo_Dsx-like	dsx-like	NQII01000109.1	Clitarchus hookeri	Arthropoda	Hexapoda	Ectognatha	Phasmatodea
Clec_Dmrt99B	dmrt99B	XP_014246101.1	Cimex lectularius	Arthropoda	Hexapoda	Ectognatha	Hemiptera
Cpun_Dsx	dsx	-	Cryptocercus punctulatus	Arthropoda	Hexapoda	Ectognatha	Dictyoptera		Miyazaki et al. (2021)
Ctos_Dsx	dsx	GIEL01051748.1	Cultus tostonus	Arthropoda	Hexapoda	Ectognatha	Plecoptera
Dcar_Dsx1	dsx1	AIL86779.1	Daphnia carina	Arthropoda	Crustacea	Brachiopoda	Diplostraca
Dcar_Dsx2	dsx2	AIL86780.1	Daphnia carina	Arthropoda	Crustacea	Brachiopoda	Diplostraca
Dgal_Dsx1	dsx1	BAM33609.1	Daphnia galeata	Arthropoda	Crustacea	Brachiopoda	Diplostraca
Dgal_Dsx2	dsx2	BAM33610.1	Daphnia galeata	Arthropoda	Crustacea	Brachiopoda	Diplostraca
Dipl_Dsx	dsx	GDCS01037195.1	Diplatys sp.	Arthropoda	Hexapoda	Ectognatha	Dermaptera
Dmag_Dmrt11E	dmrt11e	BAG12871.1	Daphnia magna	Arthropoda	Crustacea	Brachiopoda	Diplostraca
Dmag_Dmrt93B	dmrt93b	BAG12872.1	Daphnia magna	Arthropoda	Crustacea	Brachiopoda	Diplostraca
Dmag_Dmrt99B	dmrt99b	BAG12873.1	Daphnia magna	Arthropoda	Crustacea	Brachiopoda	Diplostraca
Dmag_Dsx1	dsx1	BAJ78307.1	Daphnia magna	Arthropoda	Crustacea	Brachiopoda	Diplostraca
Dmag_Dsx2	dsx2	BAJ78309.1	Daphnia magna	Arthropoda	Crustacea	Brachiopoda	Diplostraca
Dmel_Dmrt11E	dmrt11e	NP_511146.2	Drosophila melanogaster	Arthropoda	Hexapoda	Ectognatha	Diptera
Dmel_Dmrt93B	dmrt93b	NP_524428.1	Drosophila melanogaster	Arthropoda	Hexapoda	Ectognatha	Diptera
Dmel_Dmrt99B	dmrt99b	NP_524549.1	Drosophila melanogaster	Arthropoda	Hexapoda	Ectognatha	Diptera
Dmel_Dsx	dsx	NP_731197.1	Drosophila melanogaster	Arthropoda	Hexapoda	Ectognatha	Diptera
Dpul_Dsx1	dsx1	AGJ52190.1	Daphnia pulex	Arthropoda	Crustacea	Brachiopoda	Diplostraca
Dpul_Dsx2	dsx2	BAM33608.1	Daphnia pulex	Arthropoda	Crustacea	Brachiopoda	Diplostraca
Drer_Dmrt1	dmrt1	AAQ04555.1	Danio rerio	Chordata	Vertebrata	Actinopterygii	Cypriniformes
Drer_Dmrt2	dmrt2	NP_571027.1	Danio rerio	Chordata	Vertebrata	Actinopterygii	Cypriniformes
Eaff_DM		XP_023327398.1	Eurytemora affinis	Arthropoda	Crustacea	Copepoda	Calanoida
Edan_dmrt11E	dmrt11E	EDAN008414-RA	Ephemera danica	Arthropoda	Hexapoda	Ectognatha	Ephemeroptera
Edan_dmrt93B	dmrt93B	EDAN004527-RA	Ephemera danica	Arthropoda	Hexapoda	Ectognatha	Ephemeroptera
Edan_dmrt99B	dmrt99B	EDAN010669-RA	Ephemera danica	Arthropoda	Hexapoda	Ectognatha	Ephemeroptera
Edan_Dsx	dsx	KAF4518127.1	Ephemera danica	Arthropoda	Hexapoda	Ectognatha	Ephemeroptera
Edan_Dsx-like	dsx-like		Ephemera danica	Arthropoda	Hexapoda	Ectognatha	Ephemeroptera	ephdan_Scaffold23	i5k
Eins_Dsx-like	dsx-like	GCCL01024227.1	Ecdyonurus insignis	Arthropoda	Hexapoda	Ectognatha	Ephemeroptera
Ekue_Dsx	dsx	CAG7465062.1	Ephestia kuehniella	Arthropoda	Hexapoda	Ectognatha	Lepidoptera
Emex_Dmrt99B	dmrt99B	XP_017764520.0	Eufriesea mexicana	Arthropoda	Hexapoda	Ectognatha	Hymenoptera
Emex_Dmrt93B	dmrt93B	XP_017764520.1	Eufriesea mexicana	Arthropoda	Hexapoda	Ectognatha	Hymenoptera
Emex_Dsx	dsx	XP_017755508.1	Eufriesea mexicana	Arthropoda	Hexapoda	Ectognatha	Hymenoptera
Enos_Dsx	dsx	GAXW02019001.1	Euroleon nostras	Arthropoda	Hexapoda	Ectognatha	Neuroptera
Epen_Dsx	dsx	GAWT02033840.1	Empusa pennata	Arthropoda	Hexapoda	Ectognatha	Mantodea
Esin_Dmrt99B	dmrt99B	ADH15934.1	Eriocheir sinensis	Arthropoda	Crustacea	Malacostraca	Decapoda
Esup_Dsx	dsx	GAVW02000373.1	Epiophlebia superstes	Arthropoda	Hexapoda	Ectognatha	Odonata
Eury_Dmrt11E	dmrt11E	GAZG02011227.1	Eurylophella sp.	Arthropoda	Hexapoda	Ectognatha	Ephemeroptera
Eury_Dsx-like	dsx-like	GAZG02000044.1	Eurylophella sp.	Arthropoda	Hexapoda	Ectognatha	Ephemeroptera
Faur_Dsx	dsx	GAYQ02045354.1	Forficula auricularia	Arthropoda	Hexapoda	Ectognatha	Dermaptera
Faur_Dsx2	dsx	GAYQ02026502.1	Forficula auricularia	Arthropoda	Hexapoda	Ectognatha	Dermaptera
Focc_Dsx	dsx	FOCC007514-RA	Frankliniella occidentalis	Arthropoda	Hexapoda	Ectognatha	Thysanoptera
Fvar_Dmrt99B	dmrt99B	XP_043525451.1	Frieseomelitta varia	Arthropoda	Hexapoda	Ectognatha	Hymenoptera
Fvar_Dmrt93B	dmrt93B	XP_043519811.1	Frieseomelitta varia	Arthropoda	Hexapoda	Ectognatha	Hymenoptera
Fvar_Dsx	dsx	QEK21873.1	Frieseomelitta varia	Arthropoda	Hexapoda	Ectognatha	Hymenoptera
Gbue_Dmrt99B	dmrt99B	GBUE000192-RA	Gerris_buenoi	Arthropoda	Hexapoda	Ectognatha	Hemiptera
Gcor_Dsx	dsx	BAW32683.1	Gnatocerus cornutus	Arthropoda	Hexapoda	Ectognatha	Coleoptera
Gdja_Dmrt11E	dmrt11E	GDUY01002249.1	Galloisiana yezoensis	Arthropoda	Hexapoda	Ectognatha	Grylloblattodea
Gmar_Dsx	dsx	GCPI01026896.1	Gonolabis marginalis	Arthropoda	Hexapoda	Ectognatha	Dermaptera
Gmar_Dsx2	dsx	GCPI01021557.1	Gonolabis marginalis	Arthropoda	Hexapoda	Ectognatha	Dermaptera
Gnip_Dsx	dsx	GDWI01045959.1	Galloisiana nipponensis	Arthropoda	Hexapoda	Ectognatha	Grylloblattodea
Gryl_Dsx	dsx	GINB01025122.1	Grylloblatta sp.	Arthropoda	Hexapoda	Ectognatha	Grylloblattodea
Harm_Dsx	dsx	XP_021192052.1	Helicoverpa armigera	Arthropoda	Hexapoda	Ectognatha	Lepidoptera
Hdeu_Dsx	dsx	maker-scaffold37size976698-augustus-gene-4.5-mRNA-1	Holacanthella duospinosa	Arthropoda	Hexapoda	Entognatha	Collembola		i5k
Hdeu_Dmrt93B	dmrt93B	maker-scaffold72size687670-augustus-gene-5.10-mRNA-1	Holacanthella duospinosa	Arthropoda	Hexapoda	Entognatha	Collembola		i5k
Hpal_Dsx	dsx	GAZA02093017.1	Haploembia palaui	Arthropoda	Hexapoda	Ectognatha	Embioptera
Hvit_Dsx	dsx	XP_046674253.1	Homalodisca vitripennis	Arthropoda	Hexapoda	Ectognatha	Hemiptera
Hydr_Dsx	dsx	GAVM02014074.1	Hydroptila sp.	Arthropoda	Hexapoda	Ectognatha	Trichoptera
Ibic_Dsx-like	dsx-like	GAXA02007870.1	Isonychia bicolor	Arthropoda	Hexapoda	Ectognatha	Ephemeroptera
Icra_Dsx	dsx	GAZH02011000.1	Inocellia crassicornis	Arthropoda	Hexapoda	Ectognatha	Raphidioptera
Isen_Dsx	dsx	-	Ischnura senegarensis	Arthropoda	Hexapoda	Ectognatha	Odonata		Takahashi et al. (2019)
Kbie_Dsx	dsx	GINP01105830.1	Karoophasma biedouwense	Arthropoda	Hexapoda	Ectognatha	Mantophasmatodea
Kbie_Dmrt11E	dmrt11E	GINP01153601.1	Karoophasma biedouwense	Arthropoda	Hexapoda	Ectognatha	Mantophasmatodea
Lcup_Dmrt11E	dmrt11E	XP_023291847.1	Lucilia cuprina	Arthropoda	Hexapoda	Ectognatha	Diptera		i5k
Lcup_Dmrt93B	dmrt93B	XP_023302612.1	Lucilia cuprina	Arthropoda	Hexapoda	Ectognatha	Diptera
Lcup_Dmrt99B	dmrt99B	XP_023308885.1	Lucilia cuprina	Arthropoda	Hexapoda	Ectognatha	Diptera
Lcup_Dsx	dsx	ADG37648.1	Lucilia cuprina	Arthropoda	Hexapoda	Ectognatha	Diptera
Lful_Dsx	dsx	LFUL018497-RA	Ladona fulva	Arthropoda	Hexapoda	Ectognatha	Odonata
Lmig_Dsx	dsx		Locusta migratoria	Arthropoda	Hexapoda	Ectognatha	Orthoptera	scaffold3427	NCBI
Lstri_DM		RZF46947.1	Laodelphax striatellus	Arthropoda	Hexapoda	Ectognatha	Hemiptera
Mdom_Dmrt11E	dmrt11E	XP_019890834.1	Musca domestica	Arthropoda	Hexapoda	Ectognatha	Diptera
Mdom_Dmrt99B	dmrt99B	XP_005186857.1	Musca domestica	Arthropoda	Hexapoda	Ectognatha	Diptera
Mdom_Dsx	dsx	AAR23813.1	Musca domestica	Arthropoda	Hexapoda	Ectognatha	Diptera
Mext_Dmrt99B	dmrt99B	Medex_00095964-RA	Medauroidea extradentata	Arthropoda	Hexapoda	Ectognatha	Phasmatodea
Mext_Dsx	dsx		Medauroidea extradentata	Arthropoda	Hexapoda	Ectognatha	Phasmatodea	PNEQ01023967.1 [32614-32324]	i5k
Mext_Dsx-like	dsx-like	Medex_00099178-RA	Medauroidea extradentata	Arthropoda	Hexapoda	Ectognatha	Phasmatodea	PNEQ01097711.1 [2988-3275]	i5k
Mfas_Dsx	dsx	GCNI01018035.1	Meroplius fasciculatus	Arthropoda	Hexapoda	Ectognatha	Diptera
Mmac_Dsx	dsx	BAM33613.1	Moina macropaeneus	Arthropoda	Crustacea	Brachiopoda	Diplostraca
Mmol_Dsx	dsx	JP074048.1	Mengenilla moldrzyki	Arthropoda	Hexapoda	Ectognatha	Strepsiptera
Mmol_Dmrt99B	dmrt99B	JP103704.1	Mengenilla moldrzyki	Arthropoda	Hexapoda	Ectognatha	Strepsiptera
Mmus_Dmrt1	dmrt1	AAO41736.1	Mus musculus	Chordata	Vertebrata	Mammalia	Rodentia
Mrel_Dsx	dsx	GASW02021994.1	Mantis religiosa	Arthropoda	Hexapoda	Ectognatha	Mantodea
Msex_Dsx	dsx	XP_037293921.1	Manduca sexta	Arthropoda	Hexapoda	Ectognatha	Lepidoptera
Mviol_Dsx	dsx	GATA02010186.1	Meloe violaceus	Arthropoda	Hexapoda	Ectognatha	Coleoptera
Nlec_Dsx	dsx	GEES01058869.1	Neodiprion lecontei	Arthropoda	Hexapoda	Ectognatha	Hymenoptera
Obru_dsx	dsx	KOB69684.1	Operophtera brumata	Arthropoda	Hexapoda	Ectognatha	Lepidoptera
Ofur_Dsx	dsx	AHF81635.1	Ostrinia furnacalis	Arthropoda	Hexapoda	Ectognatha	Lepidoptera		i5k
Olig_Dsx	dsx	XP_034176725.1	Osmia lignaria	Arthropoda	Hexapoda	Ectognatha	Hymenoptera
Osca_Dsx	dsx	BAJ25850.1	Ostrinia scapulalis	Arthropoda	Hexapoda	Ectognatha	Lepidoptera
Otau_Dsx	dsx	AEX92938.1	Onthophagus taurus	Arthropoda	Hexapoda	Ectognatha	Coleoptera
Paeg_Dsx	dsx	XP_039758070.1	Pararge aegeria	Arthropoda	Hexapoda	Ectognatha	Lepidoptera
Pcat_Dsx	dsx	GDBY01045014.1	Ptilocerembia catherinae	Arthropoda	Hexapoda	Ectognatha	Embioptera
Pcat_Dsx2	dsx	GDBY01045015.1	Ptilocerembia catherinae	Arthropoda	Hexapoda	Ectognatha	Embioptera
Phum_Dsx	dsx	MK919539.1	Pediculus humanus	Arthropoda	Hexapoda	Ectognatha	Psocodea
Pmac_Dsx	dsx	XP_014372190.1	Papilio machaon	Arthropoda	Hexapoda	Ectognatha	Lepidoptera
Ppra_Dsx	dsx	GAVV02027199.1	Pseudomallada prasinus	Arthropoda	Hexapoda	Ectognatha	Neuroptera
Psch_Dsx-like	dsx-like	GAWJ02028457.1	Peruphasma schultei	Arthropoda	Hexapoda	Ectognatha	Phasmatodea		i5k
Ptar_Dsx	dsx	GHPW01032505.1	Peltoperla tarteri	Arthropoda	Hexapoda	Ectognatha	Plecoptera
Pxyl_Dsx	dsx	XP_037963445.1	Plutella xylostella	Arthropoda	Hexapoda	Ectognatha	Lepidoptera
Rnub_Dsx	dsx	GGRG01005123.1	Rhyacophila nubila	Arthropoda	Hexapoda	Ectognatha	Trichoptera
Rpro_Dsx	dsx	QGB21099	Rhodnius prolixus	Arthropoda	Hexapoda	Ectognatha	Hemiptera
Rvir_Dmrt11E	dmrt11E	GDBX01015771.1	Rhagadochir virgo	Arthropoda	Hexapoda	Ectognatha	Embioptera
Same_Dsx	dsx	GHQR01005598.1	Skwala americana	Arthropoda	Hexapoda	Ectognatha	Plecoptera
Smel_Dsx	dsx	GAZM02017191.1	Stylops melittae	Arthropoda	Hexapoda	Ectognatha	Strepsiptera
Spar_Dmrt99B	dmrt99B	QJD20741.1	Scylla paramamosain	Arthropoda	Crustacea	Malacostraca	Dacapoda
Tcal_DM		TRY61712.1	Tigriopus californicus	Arthropoda	Crustacea	Copepoda	Harpacticoida
Tcas_Dmrt93B	dmrt93B	XP_008199135.1	Tribolium castaneum	Arthropoda	Hexapoda	Ectognatha	Coleoptera
Tcas_Dmrt99B	dmrt99B	XP_975675.1	Tribolium castaneum	Arthropoda	Hexapoda	Ectognatha	Coleoptera
Tcas_Dsx	dsx	NP_001345539.1	Tribolium castaneum	Arthropoda	Hexapoda	Ectognatha	Coleoptera
Tcri_Dsx-like	dsx-like	GAVX02010884.1	Timema cristinae	Arthropoda	Hexapoda	Ectognatha	Phasmatodea
Tdic_Dsx	dsx	BAM93340.1	Trypoxylus dichotomus	Arthropoda	Hexapoda	Ectognatha	Coleoptera
Tdom_Dmrt11E	dmrt11E	this study	Thermobia domestica	Arthropoda	Hexapoda	Ectognatha	Zygentoma	scaffold42162_cov39 [159031-158906]
Tdom_Dmrt93B	dmrt93B	this study	Thermobia domestica	Arthropoda	Hexapoda	Ectognatha	Zygentoma	scaffold1624327_cov47 [121390-121265]
Tdom_Dmrt99B	dmrt99B	this study	Thermobia domestica	Arthropoda	Hexapoda	Ectognatha	Zygentoma	scaffold21840_cov24 [214972-214787]
Tdom_Dsx	dsx	this study	Thermobia domestica	Arthropoda	Hexapoda	Ectognatha	Zygentoma
Tdom_Dsx-like	dsx-like	this study	Thermobia domestica	Arthropoda	Hexapoda	Ectognatha	Zygentoma	scaffold27567_cov49 [365805-281362]
Tger_Dsx-like	dsx-like	GASO02037568.1	Tricholepidion gertschi	Arthropoda	Hexapoda	Ectognatha	Zygentoma
Tgla_Dsx		GDVU01042054.1	Tyrannophasma gladiator	Arthropoda	Hexapoda	Ectognatha	Mantophasmatodea
Tpal_Dmrt99B	dmrt99B	XP_034232916.1	Thrips palmi	Arthropoda	Hexapoda	Ectognatha	Thysanoptera
Tpal_Dsx	dsx	XP_034237507.1	Thrips palmi	Arthropoda	Hexapoda	Ectognatha	Thysanoptera
Tsub_Dsx	dsx	GASQ02027559.1	Tetrix subulata	Arthropoda	Hexapoda	Ectognatha	Orthoptera
Xalp_Dsx	dsx	GBVH01020704.1	Xyela alpigena	Arthropoda	Hexapoda	Ectognatha	Hymenoptera
Xant_Dsx	dsx	GAUI02048130.1	Xanthostigma sp.	Arthropoda	Hexapoda	Ectognatha	Raphidioptera
Xlae_Dmrt1	dmrt1	NP_001089969.1	Xenopus laevis	Chordata	Vertebrata	Amphibia	Anura
Xlae_Dmrt4	dmrt4	AAH70678.2	Xenopus laevis	Chordata	Vertebrata	Amphibia	Anura
Xlae_Dmrt5	dmrt5	AAI70166.1	Xenopus laevis	Chordata	Vertebrata	Amphibia	Anura
Xves_Dsx	dsx	GEAJ01011590.1	Xenos vesparum	Arthropoda	Hexapoda	Ectognatha	Strepsiptera

## Sheet: supplementary table 3
Supplementary Table 3. Results of RT-qPCR assay and Brunner–Munzel test.
experiment	treatment	sample size (N)	median		proportion of 2-⊿Ct	95% confidence interval		Brunner-Munzel test			P-value adjusted by Holm's method	significance	graph #
			⊿Ct	2-⊿Ct				statistics	df	P-value
dsx male-type expression level	male	12	8.59	2.66.E-03	1	0.83	1.07	8.25	12.82	1.75.E-06	-	***	fig. 2B
	female	8	13.89	6.64.E-05	0.02
dsx female-type expression level	male	11	9.98	9.90.E-04	1	-0.01	0.01	-92.63	20.95	2.20.E-16	-	***	fig. 2B
	female	12	5.77	1.83.E-02	18.47
dsx-like expression level	male	12	3.62	8.13.E-02	1	0.58	1.02	2.86	21.84	9.24.E-03	-	**	fig. 2D
	female	12	4.71	3.83.E-02	0.47
dsx expression level in males	egfp	12	7.5	5.52.E-03	1								supplementary fig. 3A
	dsx all	8	9.24	1.66.E-03	0.3	0.45	1.03	1.78	13.61	9.68.E-02	1.94.E-01	n.s.
	dsx-like	10	7.14	7.10.E-03	1.29	0.07	0.57	-1.54	17.4	1.43.E-01	1.43.E-01	n.s.
dsx expression level in males excluding outliers	egfp	12	7.5	5.52.E-03	1								supplementary fig. 3B
	dsx all	7	9.32	1.57.E-03	0.28	0.64	1.05	3.64	13.87	2.73.E-03	5.45.E-03	**
	dsx-like	10	7.14	7.10.E-03	1.29	0.07	0.57	-1.54	17.4	1.43.E-01	1.43.E-01	n.s.
dsx expression level in females	egfp	10	5.18	2.76.E-02	1								supplementary fig. 3A
	dsx all	17	6.23	1.33.E-02	0.48	0.57	0.99	2.78	16.21	1.33.E-02	2.65.E-02	*
	dsx-like	9	5.17	2.78.E-02	1.01	0.2	0.82	0.08	15.38	9.40.E-01	9.40.E-01	n.s.
dsx-like expression level in males	egfp	12	5.72	1.95.E-02	1								supplementary fig. 3A
	dsx all	8	6.17	1.39.E-02	0.72	0.5	0.98	2.08	17.99	5.19.E-02	5.19.E-02	n.s.
	dsx-like	10	10.17	8.68.E-04	0.04	1	1	Inf	NaN	2.20.E-16	4.40.E-16	***
dsx-like expression level in females	egfp	10	6.08	1.49.E-02	1								supplementary fig. 3A
	dsx all	17	6.31	1.26.E-02	0.85	0.47	0.93	1.82	16.18	8.76.E-02	8.76.E-02	n.s.
	dsx-like	9	11.58	3.27.E-04	0.02	1	1	Inf	NaN	2.20.E-16	4.40.E-16	***
vitellogenin-1 expression level in males	egfp	5	15	3.06.E-05	1								fig. 5A
	dsx all	9	4.42	4.68.E-02	1530.72	-0.05	0.09	-15.2	10.67	1.44.E-08	2.87.E-08	***
	dsx-like	7	10.18	8.62.E-04	28.18	-0.12	0.41	-3.09	8.42	1.39.E-02	1.39.E-02	*
	dsx+dsx-like	9	4.28	5.14.E-02	1678.94	0	0	-Inf	NaN	2.20.E-16	6.60.E-16	***
vitellogenin-2 expression level in males	egfp	3	16.76	9.01026e-06	1								fig. 5A
	dsx all	8	11.24	0.00041345	45.8866	0	0	-Inf	NaN	2.20.E-16	6.60.E-16	***
	dsx-like	5	15.48	2.18804e-05	2.42839	-0.24	0.51	-2.46	5.56	5.24.E-02	6.19.E-01	n.s.
	dsx+dsx-like	8	10.64	0.000626673	28.6408	0	0	-Inf	NaN	2.20.E-16	6.60.E-16	***
vitellogenin-3 expression level in males	egfp	10	11.28	4.21.E-04	1								fig. 5A
	dsx all	10	3.25	1.07.E-01	254.99	-0.09	0.23	-6	9.86	1.40.E-04	2.80.E-04	***
	dsx-like	10	8.73	2.37.E-03	5.64	-0.03	0.39	-3.29	15.01	4.97.E-03	4.97.E-03	**
	dsx+dsx-like	9	2.82	1.42.E-01	336.55	0	0	-Inf	NaN	2.20.E-16	6.60.E-16	***
vitellogenin-1 expression level in females	egfp	8	-2.67	6.34.E+00	1								fig. 5B
	dsx all	10	-0.44	1.41.E+00	0.22	0.51	1.02	2.2	15.51	4.33.E-02	4.33.E-02	*
	dsx-like	7	-0.29	1.22.E+00	0.192429	0.7	1.08	4.55	10.89	8.51.E-04	2.56.E-03	**
	dsx+dsx-like	8	0.9	5.40.E-01	0.09	0.58	1.1	3	8.82	1.52.E-02	3.05.E-02	*
vitellogenin-2 expression level in females	egfp	8	1.84	2.80.E-01	1								fig. 5B
	dsx all	10	4.34	4.96.E-02	0.18	0.65	1.05	3.68	15.57	2.11.E-03	4.22.E-03	**
	dsx-like	7	5.24	2.65.E-02	0.0946429	0.83	1.06	8.45	12.94	1.27.E-06	3.80.E-06	***
	dsx+dsx-like	8	6.1	1.48.E-02	0.05	0.63	1.15	3.54	7.29	8.92.E-03	8.92.E-03	**
vitellogenin-3 expression level in females	egfp	8	-3.37	1.03.E+01	1								fig. 5B
	dsx all	10	-1.98	3.95.E+00	0.38	0.65	1.07	3.75	11.23	3.12.E-03	6.23.E-03	**
	dsx-like	8	0.84	7.82.E-01	0.08	0.81	1.06	7.56	12.6	4.98.E-06	1.49.E-05	***
	dsx+dsx-like	8	0.05	1.09.E+00	0.11	0.57	1.13	2.95	7.56	1.97.E-02	1.97.E-02	*
Significant levels are indicated by asterisks in significance column: *P < 0.05, **P < 0.01, ***P < 0.001. n.s. means non-significance.

## Sheet: supplementary table 4
Supplementary Table 4. Results of Smirnov–Grubbs' test for expression level of dsx mRNA in nymphal RNAi males.
data	max/min	value	G	U	P-value	outlier?
egfp	max	10.45	1.8587	0.65738	2.73.E-01	no
	min	5.31	1.59672	0.74715	5.74.E-01	no
dsx	max	10.47	0.97	0.85	1.00.E+00	no
	min	5.23	2.27	0.15688	5.14.E-03	yes
dsx-like	max	7.7	1.01	0.88	1.00.E+00	no
	min	5.12	2.08	0.47	8.35.E-02	no
reanalysis of dsx	max	10.47	1.52	0.55	3.52.E-01	no
	min	8.44	1.42	0.61	4.70.E-01	no

## Sheet: supplementary table 5
Supplementary Table 5. Results of generalized linear model of female traits.
objective variable	sample size (N)	explanatory variables	LR Chisq	Df	P-value	significance	Fig #
pronotum width	egfp: 10, dsx all: 17, dsx-like: 9, dsx+dsx-like: 13, total: 49	dsx RNAi	2.17	1	1.41.E-01	n.s.	fig. 3B
		dsx-like RNAi	1.96	1	1.61.E-01	n.s.
		dsx RNAi:dsx-like RNAi	2.16	1	1.41.E-01	n.s.
previtellogenic oocyte number	egfp: 7, dsx all: 16, dsx-like: 10, dsx+dsx-like: 9, total: 42	dsx RNAi	0.08	1	7.83.E-01	n.s.	fig. 3G
		dsx-like RNAi	0.23	1	6.31.E-01	n.s.
		prothoracic width	0.97	1	3.25.E-01	n.s.
		dsx RNAi:dsx-like RNAi	0.06	1	8.10.E-01	n.s.
Early vitellogenic oocyte number	egfp: 7, dsx all: 16, dsx-like: 10, dsx+dsx-like: 9, total: 42	dsx RNAi	0.11	1	7.45.E-01	n.s.	fig. 3G
		dsx-like RNAi	0.08	1	7.77.E-01	n.s.
		prothoracic width	3.5	1	6.14.E-02	n.s.
		dsx RNAi:dsx-like RNAi	0.62	1	4.30.E-01	n.s.
late vitellogenic oocyte number	egfp: 7, dsx all: 16, dsx-like: 10, dsx+dsx-like: 9, total: 42	dsx RNAi	0.46	1	5.00.E-01	n.s.	fig. 3G
		dsx-like RNAi	1.12	1	2.90.E-01	n.s.
		prothoracic width	9.84	1	1.71.E-03	**
		dsx RNAi:dsx-like RNAi	2.16	1	1.42.E-01	n.s.
ovipositor length	egfp: 10, dsx all: 17, dsx-like: 9, dsx+dsx-like: 13, total: 49	dsx RNAi	0.26	1	6.08.E-01	n.s.	fig. 4G
		dsx-like RNAi	0.58	1	4.47.E-01	n.s.
		prothoracic width	297	1	2.00.E-16	***
		dsx RNAi:dsx-like RNAi	2.67	1	1.02.E-01	n.s.
Significant levels are indicated by asterisks in significance column: **P < 0.01, ***P < 0.001. n.s. means non-significance.

## Sheet: supplementary table 6
Supplementary Table 6. Results of generalized linear model of male traits.
objective variable	sample size (N)	explanatory variables	LR Chisq	Df	P-value	significance	Fig #
pronotum width	egfp: 12, dsx all: 8, dsx-like: 10, dsx+dsx-like: 6, total: 36	dsx RNAi	0.03	1	8.71.E-01	n.s.	fig. 3B
		dsx-like RNAi	2.82	1	9.31.E-02	n.s.
		dsx RNAi:dsx-like RNAi	1.09	1	2.96.E-01	n.s.
sperm number	egfp: 9, dsx all: 6, dsx-like: 10, dsx + dsx-like: 4, total: 29	dsx RNAi	7.93	1	4.87.E-03	**	fig. 3E
		dsx-like RNAi	2.06	1	1.51.E-01	n.s.
		prothoracic width	8.68	1	3.21.E-03	**
		dsx RNAi:dsx-like RNAi	0.02	1	8.79.E-01	n.s.
P-values are indicated by asterisks in significance column: **P < 0.01. n.s. means non-significance.

## Sheet: supplementary table 7
Supplementary Table 7. The expression level of vitellogenin genes in Thermobia domestica.
gene	logCPM	logFC
vitellogenin-1	15.9259	15.2847
vitellogenin-2	10.949	16.0928
vitellogenin-3	16.1277	13.6551

## Sheet: supplementary table 8
Supplementary Table 8. The taxa list used for the ancestral sequence reconstruction of dsx.
ID	Order	Family	species	Accession No.	source	database2
Agam_DsxF	Diptera	Culicidae	Anopheles gambiae	AAZ78363	NCBI	Protein
Cqui_DsxF	Diptera	Culicidae	Culex quinquefasciatus	AJB28478	NCBI	Protein
Aaeg_DsxF	Diptera	Culicidae	Aedes aegypti	ABD96571	NCBI	Protein
Aobl_DsxF	Diptera	Tephritidae	Anastrepha obliqua	AAY25166	NCBI	Protein
Bdor_DsxF	Diptera	Tephritidae	Bactrocera dorsalis	ACN24617	NCBI	Protein
Lcup_DsxF	Diptera	Calliphoridae	Lucilia cuprina	ADG37649	NCBI	Protein
Dmel_DsxF	Diptera	Drosophilidae	Drosophila melanogaster	NP_001287220	NCBI	Protein
Mdom_DsxF	Diptera	Muscidae	Musca domestica	AAR23812	NCBI	Protein
Ccap_DsxF	Diptera	Tephritidae	Ceratitis capitata	AAN63598	NCBI	Protein
Bmor_DsxF	Lepidoptera	Bombycidae	Bombyx mori	NP_001036871	NCBI	Protein
Tvar_DsxF	Lepidoptera	Bombycidae	Trilocha varians	BAS02078	NCBI	Protein
Amyl_DsxF	Lepidoptera	Saturniidae	Antheraea mylitta	ADL40853	NCBI	Protein
Msex_DsxF	Lepidoptera	Sphingidae	Manduca sexta	XP_037293923	NCBI	Protein
Harm_DsxF	Lepidoptera	Noctuidae	Helicoverpa armigera	AHF81656	NCBI	Protein
Osca_DsxF	Lepidoptera	Crambidae	Ostrinia scapulalis	BAJ25851	NCBI	Protein
Ekue_DsxF	Lepidoptera	Pyralidae	Ephestia kuehniella	CAG7465060	NCBI	Protein
Pxut_DsxF	Lepidoptera	Papilionidae	Papilio xuthus	XP_013171086	NCBI	Protein
Prap_DsxF	Lepidoptera	Pieridae	Pieris rapae	BBA83992	NCBI	Protein
Pxyl_DsxF	Lepidoptera	Plutellidae	Plutella xylostella	XP_037963447	NCBI	Protein
Hred_DsxF	Coleoptera	Hydroscaphidae	Hydroscapha redfordi	GDMJ01014513	NCBI	TSA
Swra_DsxF	Coleoptera	Aspidytidae	Sinaspidytes wrasei	GDNH01030794	NCBI	TSA
Eaur_DsxF	Coleoptera	Carabidae	Elaphrus aureus	GDPI01009550	NCBI	TSA
Tcas_DsxF	Coleoptera	Tenebrionidae	Tribolium castaneum	AFQ62106	NCBI	Protein
Gcor_DsxF	Coleoptera	Tenebrionidae	Gnatocerus cornutus	BAW32685	NCBI	Protein
Tdic_DsxF	Coleoptera	Scarabaeidae	Trypoxylus dichotomus	BAM93343	NCBI	Protein
Otau_DsxF	Coleoptera	Scarabaeidae	Onthophagus taurus	AEX92940	NCBI	Protein
Cmet_DsxF	Coleoptera	Lucanidae	Cyclommatus metallifer finae	BAO23811	NCBI	Protein
Dpon_DsxF	Coleoptera	Curculionidae	Dendroctonus ponderosae	XP_019767419	NCBI	Protein
Mlim_DsxF	Coleoptera	Ripiphoridae	Macrosiagon limbatum	GDPU01025064	NCBI	TSA
Aros_DsxF	Hymenoptera	Tenthredinidae	Athalia rosae	XP_012262256	NCBI	Protein
Nlece_DsxF	Hymenoptera	Diprionidae	Neodiprion lecontei	GEES01058869	NCBI	TSA
Xalp_DsxF	Hymenoptera	Xyelidae	Xyela alpigena	GBVH01020704	NCBI	TSA
Ccin_DsxF	Hymenoptera	Cephidae	Cephus cinctus	GEFG01014249	NCBI	TSA
Dall_DsxF	Hymenoptera	Braconidae	Diachasma alloeum	THK32978	NCBI	Protein
Atab_DsxF	Hymenoptera	Braconidae	Asobara tabida	ATE86739	NCBI	Protein
Nvit_DsxF	Hymenoptera	Pteromalidae	Nasonia vitripennis	NP_001155990	NCBI	Protein
Tdub_DsxF	Hymenoptera	Pteromalidae	Trichomalopsis dubius	ACJ65505	NCBI	Protein
Fvar_DsxF	Hymenoptera	Apidae	Frieseomelitta varia	QEK21874	NCBI	Protein
Amel_DsxF	Hymenoptera	Apidae	Apis mellifera	NP_001128407	NCBI	Protein
Phum_DsxF	Psocodea	Pediculidae	Pediculus humanus	QGB21102	NCBI	Protein
Gewi_DsxF	Psocodea	Trichodectidae	Geomydoecus ewingi	GCXD01024249	NCBI	TSA
Rpro_DsxF	Hemiptera	Reduviidae	Rhodnius prolixus	QGB21099	NCBI	Protein
Xmet_DsxF	Hemiptera	Peloridiidae	Xenophyes metoponcus	GDEM01064407	NCBI	TSA
Nlug_DsxF	Hemiptera	Delphacidae	Nilaparvata lugens	AWJ25056	NCBI	Protein
Cpun_DsxF	Dictyoptera	Cryptocercidae	Cryptocercus punctulatus		Miyazaki et al. (2021)
Bger_DsxF1	Dictyoptera	Ectobiidae	Blattella germanica	QGB21105	NCBI	Protein
Bger_DsxF2	Dictyoptera	Ectobiidae	Blattella germanica	QGB21106	NCBI	Protein
Isen_DsxF	Odonata	Coenagrionidae	Ischnura elegans	-	Takahashi et al. (2019)	-
Tdom_DsxF	Zygentoma	Lepistimatidae	Thermobia domestica	-	this study	-

## Sheet: supplementary table 9
Supplementary Table 9. The result of the ancestral sequence reconstruction of the C-terminal region of dsx female-type.
Sites with Maximum Probability < 0.9 for any state are shown in yellow	Site
Sites with Maximum Probability < 0.5 for any state are shown in red	1	2	3	4	5	6	7	8	9	10	11	12	13	14	15	16	17	18	19	20	21	22	23	24	25	26	27	28	29	30	31	32	33	34	35	36	37	38	39	40	41	42	43	44	45	46	47	48	49
1. Dmel DsxF	P	L	M	Y	V	I	L	K	D	A	D	A	N	I	E	E	A	S	R	R	I	E	E	G	Q	Y	V	-	-	-	-	-	-	-	V	N	E	-	-	-	-	-	-	-	-	-	-	-	-
2. Aobl DsxF	P	L	M	Y	V	I	L	K	D	A	G	A	D	I	E	E	A	S	R	R	I	E	E	G	Q	H	V	-	-	-	-	-	-	-	V	N	E	-	-	-	-	-	-	-	-	-	-	-	-
3. Bdor DsxF	P	L	M	Y	V	I	L	K	D	A	G	A	D	I	E	E	A	S	R	R	I	E	E	G	Q	H	V	-	-	-	-	-	-	-	V	N	E	-	-	-	-	-	-	-	-	-	-	-	-
4. Ccap DsxF	P	L	M	Y	V	I	L	K	D	A	G	A	D	I	E	E	A	S	R	R	I	E	E	G	Q	H	V	-	-	-	-	-	-	-	V	N	E	-	-	-	-	-	-	-	-	-	-	-	-
5. Lcup DsxF	P	L	M	Y	V	I	L	K	D	A	G	V	D	I	D	E	A	S	K	R	I	E	E	G	Q	H	V	-	-	-	-	-	-	-	V	N	E	-	-	-	-	-	-	-	-	-	-	-	-
6. Agam DsxF	P	L	M	Y	V	I	L	K	S	A	D	G	D	V	Q	K	A	H	Q	R	I	D	E	G	Q	A	V	-	-	-	-	-	-	-	V	N	E	-	-	-	-	-	-	-	-	-	-	-	-
7. Cqui DsxF	P	L	M	Y	V	I	L	K	G	A	D	G	D	V	Q	T	A	H	R	R	I	D	E	G	Q	A	V	-	-	-	-	-	-	-	V	N	E	-	-	-	-	-	-	-	-	-	-	-	-
8. Aaeg DsxF	P	L	M	Y	V	I	L	K	G	A	D	G	D	V	N	K	A	R	Q	R	I	D	E	G	Q	A	V	-	-	-	-	-	-	-	V	N	E	-	-	-	-	-	-	-	-	-	-	-	-
9. Mdom DsxF	P	L	M	Y	V	I	L	K	D	A	G	V	D	I	D	E	A	S	K	R	I	E	E	G	Q	H	V	-	-	-	-	-	-	-	V	N	E	-	-	-	-	-	-	-	-	-	-	-	-
10. Bmor DsxF	P	L	V	L	V	I	M	N	Y	A	R	S	D	L	D	E	A	S	R	K	I	Y	E	G	K	M	I	-	-	-	-	-	-	-	V	D	E	-	-	-	-	-	-	-	-	-	-	-	-
11. Amyl DsxF	P	L	V	L	V	I	L	N	Y	A	G	S	D	L	E	E	A	S	R	K	I	D	E	G	K	M	I	-	-	-	-	-	-	-	I	N	E	-	-	-	-	-	-	-	-	-	-	-	-
12. Osca DsxF	P	L	V	L	V	I	L	N	Y	A	G	S	D	L	D	E	A	S	R	K	I	D	E	G	K	M	I	-	-	-	-	-	-	-	I	N	E	-	-	-	-	-	-	-	-	-	-	-	-
13. Ekue DsxF	P	L	V	L	V	I	L	N	Y	A	G	S	D	L	D	E	A	S	R	K	I	D	E	G	K	M	I	-	-	-	-	-	-	-	I	N	E	-	-	-	-	-	-	-	-	-	-	-	-
14. Tvar DsxF	P	L	V	L	V	I	M	N	Y	A	R	S	D	L	D	E	A	S	R	K	I	Y	E	G	K	M	I	-	-	-	-	-	-	-	V	D	E	-	-	-	-	-	-	-	-	-	-	-	-
15. Harm DsxF	P	L	V	L	V	I	L	N	Y	A	G	S	D	L	D	E	A	T	R	K	I	D	E	G	K	M	I	-	-	-	-	-	-	-	I	N	E	-	-	-	-	-	-	-	-	-	-	-	-
16. Pxut DsxF	P	L	V	L	V	I	L	N	Y	A	G	S	D	L	D	E	A	S	R	K	I	D	E	G	K	L	I	-	-	-	-	-	-	-	V	N	E	-	-	-	-	-	-	-	-	-	-	-	-
17. Msex DsxF	P	L	V	L	V	I	L	N	Y	A	G	S	D	L	D	E	A	S	R	K	I	N	E	G	K	T	I	-	-	-	-	-	-	-	I	N	E	-	-	-	-	-	-	-	-	-	-	-	-
18. Pxyl DsxF	P	L	V	L	V	I	L	N	Y	A	G	S	D	L	E	E	A	S	R	K	I	D	E	G	K	I	M	-	-	-	-	-	-	-	I	D	D	-	-	-	-	-	-	-	-	-	-	-	-
19. Prap DsxF	P	L	V	L	V	I	L	N	Y	A	G	N	D	L	E	E	A	S	R	K	I	D	E	G	K	M	I	-	-	-	-	-	-	-	I	N	E	-	-	-	-	-	-	-	-	-	-	-	-
20. Tcas DsxF	P	L	M	Y	A	I	L	K	D	A	R	A	D	L	E	E	A	S	R	R	I	D	E	G	K	R	V	-	-	-	-	-	-	-	V	N	E	-	-	-	-	-	-	-	-	-	-	-	-
21. Gcor DsxF	P	L	M	Y	A	I	L	K	D	A	R	A	D	L	E	E	A	S	R	R	I	D	E	G	K	R	A	-	-	-	-	-	-	-	V	N	E	-	-	-	-	-	-	-	-	-	-	-	-
22. Tdic DsxF	P	L	L	Y	A	I	M	K	L	A	-	P	N	L	E	E	A	S	K	R	I	D	E	G	K	Q	M	-	-	-	-	-	-	-	V	Y	E	-	-	-	-	-	-	-	-	-	-	-	-
23. Cmet DsxF	P	L	M	Y	A	I	L	K	D	A	-	P	D	L	E	E	A	S	K	R	I	D	E	G	K	R	V	-	-	-	-	-	-	-	V	Y	E	-	-	-	-	-	-	-	-	-	-	-	-
24. Otau DsxF	P	L	I	Y	A	I	V	K	D	T	-	P	D	L	E	E	A	S	K	R	I	D	E	G	Q	R	A	-	-	-	-	-	-	-	V	K	E	-	-	-	-	-	-	-	-	-	-	-	-
25. Dpon DsxF	P	L	M	Y	A	I	L	K	D	A	R	A	D	L	D	E	A	S	R	R	I	D	E	G	K	Q	V	-	-	-	-	-	-	-	V	N	E	-	-	-	-	-	-	-	-	-	-	-	-
26. Swra DsxF	P	L	M	Y	V	I	L	K	D	A	Q	A	D	L	E	E	A	S	R	R	I	D	E	G	K	R	V	-	-	-	-	-	-	-	V	N	E	-	-	-	-	-	-	-	-	-	-	-	-
27. Eaur DsxF	P	L	M	Y	V	I	L	K	D	A	Q	A	D	I	E	E	A	S	R	R	I	D	E	G	K	R	A	-	-	-	-	-	-	-	V	N	E	-	-	-	-	-	-	-	-	-	-	-	-
28. Hred DsxF	T	L	I	Y	T	V	L	R	L	V	N	G	D	E	E	Y	A	A	K	T	I	R	E	G	K	R	V	-	-	-	-	-	-	-	V	N	E	-	-	-	-	-	-	-	-	-	-	-	-
29. Mlim DsxF	P	L	M	Y	A	I	L	K	D	A	R	R	D	L	E	E	A	A	R	R	I	D	E	G	K	R	V	-	-	-	-	-	-	-	V	N	E	-	-	-	-	-	-	-	-	-	-	-	-
30. Aros DsxF	P	L	M	L	V	I	L	K	D	A	Q	A	D	L	E	E	A	S	R	R	I	A	E	A	D	F	T	-	-	-	-	-	-	-	A	A	A	R	S	E	I	I	Y	F	I	A	P	F	W
31. Nlec DsxF	P	L	M	F	V	I	L	K	D	A	R	A	D	L	E	E	A	S	R	R	I	T	E	D	A	T	T	-	-	-	-	-	-	-	R	K	L	L	S	L	-	-	-	-	-	-	-	-	-
32. Xalp DsxF	P	L	M	Y	V	I	L	K	D	A	R	A	D	F	E	E	A	S	R	R	I	A	E	A	V	D	F	-	-	-	-	-	-	-	F	G	L	-	-	-	-	-	-	-	-	-	-	-	-
33. Ccin DsxF	P	L	M	Y	V	I	L	K	D	A	K	A	D	L	E	E	A	T	R	R	I	A	E	A	V	D	V	-	-	-	-	-	-	-	F	H	L	-	-	-	-	-	-	-	-	-	-	-	-
34. Dall DsxF	P	L	M	Y	V	I	L	K	D	A	K	A	D	L	D	E	A	R	R	R	I	E	E	A	V	D	T	-	-	-	-	-	-	-	F	R	V	-	-	-	-	-	-	-	-	-	-	-	-
35. Atab DsxF	P	L	M	Y	V	I	L	K	D	A	K	A	D	L	D	E	A	R	R	R	I	A	E	A	V	D	T	-	-	-	-	-	-	-	F	R	D	-	-	-	-	-	-	-	-	-	-	-	-
36. Nvit DsxF	T	L	M	Y	V	I	L	K	D	S	R	A	D	V	E	V	A	M	R	R	I	T	Q	A	K	N	V	-	-	-	-	-	-	-	W	Q	P	-	-	-	-	-	-	-	-	-	-	-	-
37. Tdub DsxF	T	L	M	Y	V	I	L	K	D	S	R	A	D	V	E	V	A	M	R	R	I	T	Q	A	K	N	V	-	-	-	-	-	-	-	W	Q	P	-	-	-	-	-	-	-	-	-	-	-	-
38. Fvar DsxF	L	L	M	Y	I	N	L	K	Y	A	G	A	N	P	E	E	V	V	R	R	M	V	D	V	S	I	V	-	-	-	-	-	-	-	F	C	P	-	-	-	-	-	-	-	-	-	-	-	-
39. Amel DsxF	L	L	M	Y	I	N	L	K	Y	A	G	A	N	P	E	E	V	V	R	R	M	V	D	A	L	I	I	-	-	-	-	-	-	-	F	C	S	-	-	-	-	-	-	-	-	-	-	-	-
40. Phum DsxF	P	L	A	Y	V	V	F	K	I	A	G	G	D	Y	E	V	A	T	K	M	I	L	E	G	Y	L	T	Y	P	F	T	D	C	E	T	Q	E	-	-	-	-	-	-	-	-	-	-	-	-
41. Gewi DsxF	P	L	A	Y	V	V	F	K	I	A	G	G	D	Y	E	V	A	T	K	M	I	L	E	G	Y	L	S	Y	P	F	T	D	S	E	T	Q	E	-	-	-	-	-	-	-	-	-	-	-	-
42. Rpro DsxF	P	L	V	Y	I	I	L	K	F	T	K	S	-	Y	D	E	A	L	K	I	I	A	E	R	M	Q	V	K	K	-	T	H	F	L	I	K	K	-	-	-	-	-	-	-	-	-	-	-	-
43. Xmet DsxF	P	L	L	H	I	I	L	N	K	I	T	P	N	I	K	E	A	Y	S	L	I	L	A	G	R	P	Q	L	P	-	N	L	Y	K	L	T	E	-	-	-	-	-	-	-	-	-	-	-	-
44. Nlug DsxF	T	L	L	Y	V	I	L	N	I	V	C	P	N	V	D	E	A	Y	N	R	I	L	N	G	S	M	N	-	-	-	-	-	-	S	V	V	E	R	T	V	-	-	-	-	-	-	-	-	-
45. Cpun DsxF	P	L	I	Y	V	V	L	Q	V	S	Q	S	D	V	T	M	A	S	N	R	I	L	K	G	K	T	L	H	V	-	-	-	F	I	C	Y	E	L	I	I	-	-	-	-	-	-	-	-	-
46. Bger DsxF1	P	L	I	Y	V	V	L	Q	L	S	H	S	D	V	K	E	A	A	T	R	I	I	K	G	Q	I	D	-	-	-	-	-	-	I	L	A	E	-	-	-	-	-	-	-	-	-	-	-	-
47. Bger DsxF2	P	L	I	Y	V	V	L	Q	L	S	H	S	D	V	K	E	A	A	T	R	I	I	K	G	Q	M	L	-	-	-	-	-	-	V	L	C	E	L	A	K	-	-	-	-	-	-	-	-	-
48. Isen DsxF	P	L	I	Y	A	I	L	Q	N	A	R	C	D	V	K	E	A	T	H	Q	I	Q	D	G	G	Y	R	-	-	-	-	-	-	-	I	S	R	L	P	L	-	-	-	-	-	-	-	-	-
49. Tdom DsxF	P	L	I	Y	V	V	L	K	D	A	R	S	D	V	K	E	A	S	N	R	I	M	E	G	V	Y	Q	-	-	-	-	-	-	-	C	M	N	Q	G	I	-	-	-	-	-	-	-	-	-
50. (5 . 9)	P	L	M	Y	V	I	L	K	D	A	G	V	D	I	D	E	A	S	K	R	I	E	E	G	Q	H	V	-	-	-	-	-	-	-	V	N	E	-	-	-	-	-	-	-	-	-	-	-	-
51. (1 . 50)	P	L	M	Y	V	I	L	K	D	A	G	A	D	I	E	E	A	S	R	R	I	E	E	G	Q	H	V	-	-	-	-	-	-	-	V	N	E	-	-	-	-	-	-	-	-	-	-	-	-
52. (2 . 3)	P	L	M	Y	V	I	L	K	D	A	G	A	D	I	E	E	A	S	R	R	I	E	E	G	Q	H	V	-	-	-	-	-	-	-	V	N	E	-	-	-	-	-	-	-	-	-	-	-	-
53. (52 . 4)	P	L	M	Y	V	I	L	K	D	A	G	A	D	I	E	E	A	S	R	R	I	E	E	G	Q	H	V	-	-	-	-	-	-	-	V	N	E	-	-	-	-	-	-	-	-	-	-	-	-
54. (51 . 53)	P	L	M	Y	V	I	L	K	D	A	G	A	D	I	E	E	A	S	R	R	I	E	E	G	Q	H	V	-	-	-	-	-	-	-	V	N	E	-	-	-	-	-	-	-	-	-	-	-	-
55. (7 . 8)	P	L	M	Y	V	I	L	K	G	A	D	G	D	V	Q	K	A	H	Q	R	I	D	E	G	Q	A	V	-	-	-	-	-	-	-	V	N	E	-	-	-	-	-	-	-	-	-	-	-	-
56. (6 . 55)	P	L	M	Y	V	I	L	K	G	A	D	G	D	V	Q	K	A	H	Q	R	I	D	E	G	Q	A	V	-	-	-	-	-	-	-	V	N	E	-	-	-	-	-	-	-	-	-	-	-	-
57. (54 . 56)	P	L	M	Y	V	I	L	K	D	A	G	A	D	I	E	E	A	S	R	R	I	D	E	G	Q	H	V	-	-	-	-	-	-	-	V	N	E	-	-	-	-	-	-	-	-	-	-	-	-
58. (16 . 19)	P	L	V	L	V	I	L	N	Y	A	G	S	D	L	D	E	A	S	R	K	I	D	E	G	K	M	I	-	-	-	-	-	-	-	I	N	E	-	-	-	-	-	-	-	-	-	-	-	-
59. (10 . 14)	P	L	V	L	V	I	M	N	Y	A	R	S	D	L	D	E	A	S	R	K	I	Y	E	G	K	M	I	-	-	-	-	-	-	-	V	D	E	-	-	-	-	-	-	-	-	-	-	-	-
60. (17 . 11)	P	L	V	L	V	I	L	N	Y	A	G	S	D	L	D	E	A	S	R	K	I	D	E	G	K	M	I	-	-	-	-	-	-	-	I	N	E	-	-	-	-	-	-	-	-	-	-	-	-
61. (59 . 60)	P	L	V	L	V	I	L	N	Y	A	G	S	D	L	D	E	A	S	R	K	I	D	E	G	K	M	I	-	-	-	-	-	-	-	I	N	E	-	-	-	-	-	-	-	-	-	-	-	-
62. (61 . 15)	P	L	V	L	V	I	L	N	Y	A	G	S	D	L	D	E	A	S	R	K	I	D	E	G	K	M	I	-	-	-	-	-	-	-	I	N	E	-	-	-	-	-	-	-	-	-	-	-	-
63. (12 . 13)	P	L	V	L	V	I	L	N	Y	A	G	S	D	L	D	E	A	S	R	K	I	D	E	G	K	M	I	-	-	-	-	-	-	-	I	N	E	-	-	-	-	-	-	-	-	-	-	-	-
64. (62 . 63)	P	L	V	L	V	I	L	N	Y	A	G	S	D	L	D	E	A	S	R	K	I	D	E	G	K	M	I	-	-	-	-	-	-	-	I	N	E	-	-	-	-	-	-	-	-	-	-	-	-
65. (58 . 64)	P	L	V	L	V	I	L	N	Y	A	G	S	D	L	D	E	A	S	R	K	I	D	E	G	K	M	I	-	-	-	-	-	-	-	I	N	E	-	-	-	-	-	-	-	-	-	-	-	-
66. (65 . 18)	P	L	V	L	V	I	L	N	Y	A	G	S	D	L	E	E	A	S	R	K	I	D	E	G	K	M	M	-	-	-	-	-	-	-	I	N	E	-	-	-	-	-	-	-	-	-	-	-	-
67. (57 . 66)	P	L	M	Y	V	I	L	K	D	A	G	A	D	L	E	E	A	S	R	R	I	D	E	G	K	R	V	-	-	-	-	-	-	-	V	N	E	-	-	-	-	-	-	-	-	-	-	-	-
68. (29 . 25)	P	L	M	Y	A	I	L	K	D	A	R	A	D	L	E	E	A	S	R	R	I	D	E	G	K	R	V	-	-	-	-	-	-	-	V	N	E	-	-	-	-	-	-	-	-	-	-	-	-
69. (24 . 22)	P	L	M	Y	A	I	L	K	D	A	-	P	D	L	E	E	A	S	K	R	I	D	E	G	K	R	V	-	-	-	-	-	-	-	V	Y	E	-	-	-	-	-	-	-	-	-	-	-	-
70. (23 . 69)	P	L	M	Y	A	I	L	K	D	A	-	P	D	L	E	E	A	S	K	R	I	D	E	G	K	R	V	-	-	-	-	-	-	-	V	Y	E	-	-	-	-	-	-	-	-	-	-	-	-
71. (68 . 70)	P	L	M	Y	A	I	L	K	D	A	R	A	D	L	E	E	A	S	R	R	I	D	E	G	K	R	V	-	-	-	-	-	-	-	V	N	E	-	-	-	-	-	-	-	-	-	-	-	-
72. (21 . 20)	P	L	M	Y	A	I	L	K	D	A	R	A	D	L	E	E	A	S	R	R	I	D	E	G	K	R	V	-	-	-	-	-	-	-	V	N	E	-	-	-	-	-	-	-	-	-	-	-	-
73. (71 . 72)	P	L	M	Y	A	I	L	K	D	A	R	A	D	L	E	E	A	S	R	R	I	D	E	G	K	R	V	-	-	-	-	-	-	-	V	N	E	-	-	-	-	-	-	-	-	-	-	-	-
74. (27 . 26)	P	L	M	Y	V	I	L	K	D	A	Q	A	D	L	E	E	A	S	R	R	I	D	E	G	K	R	V	-	-	-	-	-	-	-	V	N	E	-	-	-	-	-	-	-	-	-	-	-	-
75. (28 . 74)	P	L	M	Y	V	I	L	K	D	A	R	A	D	L	E	E	A	S	R	R	I	D	E	G	K	R	V	-	-	-	-	-	-	-	V	N	E	-	-	-	-	-	-	-	-	-	-	-	-
76. (73 . 75)	P	L	M	Y	V	I	L	K	D	A	R	A	D	L	E	E	A	S	R	R	I	D	E	G	K	R	V	-	-	-	-	-	-	-	V	N	E	-	-	-	-	-	-	-	-	-	-	-	-
77. (67 . 76)	P	L	M	Y	V	I	L	K	D	A	R	A	D	L	E	E	A	S	R	R	I	D	E	G	K	R	V	-	-	-	-	-	-	-	V	N	E	-	-	-	-	-	-	-	-	-	-	-	-
78. (39 . 38)	L	L	M	Y	I	N	L	K	Y	A	G	A	N	P	E	E	V	V	R	R	M	V	D	A	L	I	I	-	-	-	-	-	-	-	F	C	P	-	-	-	-	-	-	-	-	-	-	-	-
79. (36 . 37)	T	L	M	Y	V	I	L	K	D	S	R	A	D	V	E	V	A	M	R	R	I	T	Q	A	K	N	V	-	-	-	-	-	-	-	W	Q	P	-	-	-	-	-	-	-	-	-	-	-	-
80. (34 . 35)	P	L	M	Y	V	I	L	K	D	A	K	A	D	L	D	E	A	R	R	R	I	A	E	A	V	D	T	-	-	-	-	-	-	-	F	R	V	-	-	-	-	-	-	-	-	-	-	-	-
81. (79 . 80)	P	L	M	Y	V	I	L	K	D	A	K	A	D	L	E	E	A	T	R	R	I	A	E	A	V	D	V	-	-	-	-	-	-	-	F	H	L	-	-	-	-	-	-	-	-	-	-	-	-
82. (78 . 81)	P	L	M	Y	V	I	L	K	D	A	K	A	D	L	E	E	A	T	R	R	I	A	E	A	V	D	V	-	-	-	-	-	-	-	F	H	L	-	-	-	-	-	-	-	-	-	-	-	-
83. (82 . 33)	P	L	M	Y	V	I	L	K	D	A	K	A	D	L	E	E	A	T	R	R	I	A	E	A	V	D	V	-	-	-	-	-	-	-	F	H	L	-	-	-	-	-	-	-	-	-	-	-	-
84. (31 . 30)	P	L	M	F	V	I	L	K	D	A	R	A	D	L	E	E	A	S	R	R	I	A	E	A	V	D	T	-	-	-	-	-	-	-	F	H	L	R	S	L	-	-	-	-	-	-	-	-	-
85. (32 . 84)	P	L	M	Y	V	I	L	K	D	A	R	A	D	L	E	E	A	S	R	R	I	A	E	A	V	D	V	-	-	-	-	-	-	-	F	H	L	-	-	-	-	-	-	-	-	-	-	-	-
86. (83 . 85)	P	L	M	Y	V	I	L	K	D	A	R	A	D	L	E	E	A	S	R	R	I	A	E	A	V	D	V	-	-	-	-	-	-	-	F	H	L	-	-	-	-	-	-	-	-	-	-	-	-
87. (77 . 86)	P	L	M	Y	V	I	L	K	D	A	R	A	D	L	E	E	A	S	R	R	I	D	E	G	K	R	V	-	-	-	-	-	-	-	V	N	E	-	-	-	-	-	-	-	-	-	-	-	-
88. (40 . 41)	P	L	A	Y	V	V	F	K	I	A	G	G	D	Y	E	V	A	T	K	M	I	L	E	G	Y	L	T	Y	P	F	T	D	C	E	T	Q	E	-	-	-	-	-	-	-	-	-	-	-	-
89. (88 . 92)	P	L	M	Y	V	I	L	K	D	A	R	A	D	L	E	E	A	S	K	R	I	M	E	G	K	R	V	-	-	-	-	-	-	V	V	N	E	-	-	-	-	-	-	-	-	-	-	-	-
90. (42 . 43)	P	L	M	Y	V	I	L	K	I	V	R	P	N	V	E	E	A	Y	N	R	I	L	E	G	K	R	V	H	P	-	T	H	F	S	V	N	E	-	-	-	-	-	-	-	-	-	-	-	-
91. (90 . 44)	P	L	M	Y	V	I	L	K	I	V	R	P	N	V	E	E	A	Y	N	R	I	L	E	G	K	R	V	-	-	-	-	-	-	S	V	N	E	R	T	V	-	-	-	-	-	-	-	-	-
92. (91 . 95)	P	L	M	Y	V	I	L	K	D	A	R	A	D	L	E	E	A	S	K	R	I	M	E	G	K	R	V	-	-	-	-	-	-	V	V	N	E	R	T	I	-	-	-	-	-	-	-	-	-
93. (46 . 47)	P	L	I	Y	V	V	L	Q	L	S	H	S	D	V	K	E	A	A	T	R	I	I	K	G	Q	M	L	-	-	-	-	-	-	V	L	C	E	L	A	K	-	-	-	-	-	-	-	-	-
94. (45 . 93)	P	L	I	Y	V	V	L	Q	V	S	Q	S	D	V	K	E	A	S	N	R	I	L	K	G	K	T	L	-	-	-	-	-	-	I	C	Y	E	L	I	I	-	-	-	-	-	-	-	-	-
95. (94 . 96)	P	L	I	Y	V	V	L	K	D	A	R	S	D	V	K	E	A	S	N	R	I	M	E	G	K	Y	L	-	-	-	-	-	-	I	C	C	E	Q	A	I	-	-	-	-	-	-	-	-	-
96. (48 . 49)	P	L	I	Y	V	V	L	K	D	A	R	S	D	V	K	E	A	S	N	R	I	M	E	G	V	Y	Q	-	-	-	-	-	-	-	C	M	N	Q	G	I	-	-	-	-	-	-	-	-	-
	82	83	84	85	86	87	88	89	90	91	92	93	94	95	96	97	98	99	100	101	102	103	104	105	106	107	108	109	110	111	112	113	114	115	116	117	118	119	120	121	122	123	124	125	126	127	128	129	130
1. Dmel DsxF	R	Q	H	N	L	-	-	-	-	-	-	N	I	Y	D	G	G	E	L	R	-	-	-	-	-	-	-	-	-	-	-	-	-	-	-	N	T	T	R	Q	C	G	-	-	-	-	-	-	-
2. Aobl DsxF	R	Q	H	N	L	-	-	-	-	-	-	N	I	Y	D	G	G	E	L	R	-	-	-	-	-	-	-	-	-	-	-	-	-	-	-	S	T	T	R	Q	C	G	-	-	-	-	-	-	-
3. Bdor DsxF	R	Q	H	N	L	-	-	-	-	-	-	N	I	Y	D	G	G	E	L	R	-	-	-	-	-	-	-	-	-	-	-	-	-	-	-	S	T	T	R	Q	C	G	-	-	-	-	-	-	-
4. Ccap DsxF	R	Q	H	N	L	-	-	-	-	-	-	N	I	F	D	G	G	E	L	R	-	-	-	-	-	-	-	-	-	-	-	-	-	-	-	S	T	T	R	Q	C	G	-	-	-	-	-	-	-
5. Lcup DsxF	R	Q	H	N	L	-	-	-	-	-	-	N	I	Y	D	G	C	E	L	R	-	-	-	-	-	-	-	-	-	-	-	-	-	-	-	C	A	T	R	Q	C	G	-	-	-	-	-	-	-
6. Agam DsxF	R	L	H	N	L	-	-	-	-	-	-	N	M	F	D	G	V	E	L	R	-	-	-	-	-	-	-	-	-	-	-	-	-	-	-	N	T	T	R	Q	S	G	-	-	-	-	-	-	-
7. Cqui DsxF	R	L	H	N	L	-	-	-	-	-	-	N	M	F	D	G	V	E	L	R	-	-	-	-	-	-	-	-	-	-	-	-	-	-	-	S	T	Q	R	Q	S	G	-	-	-	-	-	-	-
8. Aaeg DsxF	R	L	H	N	L	-	-	-	-	-	-	N	M	F	D	G	V	E	L	R	-	-	-	-	-	-	-	-	-	-	-	-	-	-	-	S	T	T	R	Q	S	G	-	-	-	-	-	-	-
9. Mdom DsxF	R	Q	H	N	L	-	-	-	-	-	-	N	I	Y	D	G	C	E	L	R	-	-	-	-	-	-	-	-	-	-	-	-	-	-	-	C	A	T	R	Q	C	G	-	-	-	-	-	-	-
10. Bmor DsxF	R	K	H	N	L	-	-	-	-	-	-	N	V	F	D	G	L	E	L	R	-	-	-	-	-	-	-	-	-	-	-	-	-	-	-	N	S	T	R	Q	K	M	L	-	-	E	I	N	N
11. Amyl DsxF	R	K	H	N	L	-	-	-	-	-	-	N	V	F	D	G	L	E	L	R	-	-	-	-	-	-	-	-	-	-	-	-	-	-	-	N	S	T	R	Q	K	M	L	-	-	E	I	N	N
12. Osca DsxF	R	K	H	N	L	-	-	-	-	-	-	N	I	F	D	G	L	E	L	R	-	-	-	-	-	-	-	-	-	-	-	-	-	-	-	N	S	T	R	Q	K	M	L	Q	S	E	I	N	N
13. Ekue DsxF	R	K	H	N	L	-	-	-	-	-	-	N	I	F	D	G	L	E	L	R	-	-	-	-	-	-	-	-	-	-	-	-	-	-	-	N	S	T	R	Q	K	M	L	R	S	E	I	N	N
14. Tvar DsxF	R	K	H	N	L	-	-	-	-	-	-	N	V	F	D	G	L	E	L	R	-	-	-	-	-	-	-	-	-	-	-	-	-	-	-	N	S	T	R	Q	Y	G	L	-	-	-	-	-	-
15. Harm DsxF	R	K	H	N	L	-	-	-	-	-	-	N	V	F	D	G	L	E	L	R	-	-	-	-	-	-	-	-	-	-	-	-	-	-	-	N	S	T	R	H	A	V	F	-	-	C	V	D	A
16. Pxut DsxF	R	K	H	N	L	-	-	-	-	-	-	N	I	F	D	G	L	E	L	R	-	-	-	-	-	-	-	-	-	-	-	-	-	-	-	N	S	T	R	Q	Y	G	L	-	-	-	-	-	-
17. Msex DsxF	R	K	H	N	L	-	-	-	-	-	-	N	V	F	D	G	T	E	F	R	-	-	-	-	-	-	-	-	-	-	-	-	-	-	-	D	S	T	R	Q	Y	G	L	-	-	-	-	-	-
18. Pxyl DsxF	R	K	H	N	L	-	-	-	-	-	-	N	I	F	A	G	L	E	L	R	-	-	-	-	-	-	-	-	-	-	-	-	-	-	-	N	S	T	R	Q	Y	G	L	-	-	-	-	-	-
19. Prap DsxF	R	K	H	N	L	-	-	-	-	-	-	N	I	F	D	G	L	E	L	R	-	-	-	-	-	-	-	-	-	-	-	-	-	-	-	N	S	T	R	Q	K	M	L	-	-	S	E	I	N
20. Tcas DsxF	R	L	H	N	L	-	-	-	-	-	-	N	M	Y	D	G	V	E	L	R	-	-	-	-	-	-	-	-	-	-	-	-	-	-	-	N	S	T	H	N	K	N	Q	-	-	D	R	R	S
21. Gcor DsxF	R	M	H	N	L	-	-	-	-	-	-	N	M	Y	D	G	V	E	L	R	-	-	-	-	-	-	-	-	-	-	-	-	-	-	-	N	S	T	H	N	K	N	Q	-	-	E	R	R	I
22. Tdic DsxF	Q	R	Y	N	L	-	-	-	-	-	-	N	M	Y	D	G	G	E	L	R	-	-	-	-	-	-	-	-	-	-	-	-	-	-	-	K	S	T	H	K	E	N	R	-	-	E	K	N	N
23. Cmet DsxF	K	M	N	N	I	-	-	-	-	-	-	N	M	F	D	G	G	L	L	R	-	-	-	-	-	-	-	-	-	-	-	-	-	-	-	N	S	T	H	E	K	N	Q	-	-	Q	R	R	N
24. Otau DsxF	I	I	N	N	L	-	-	-	-	-	-	N	M	Y	D	G	G	E	L	R	-	-	-	-	-	-	-	-	-	-	-	-	-	-	-	Y	P	T	H	K	R	A	Q	-	-	E	R	R	S
25. Dpon DsxF	R	T	H	N	L	-	-	-	-	-	-	N	M	Y	D	G	V	K	L	R	-	-	-	-	-	-	-	-	-	-	-	-	-	-	-	P	S	S	P	A	Y	L	D	-	-	F	R	T	K
26. Swra DsxF	R	I	H	N	L	-	-	-	-	-	-	N	M	Y	D	G	I	E	L	R	-	-	-	-	-	-	-	-	-	-	-	-	-	-	-	N	S	T	R	Q	Y	G	-	-	-	-	-	-	-
27. Eaur DsxF	R	I	H	N	L	-	-	-	-	-	-	N	M	Y	D	G	I	E	L	R	-	-	-	-	-	-	-	-	-	-	-	-	-	-	-	N	S	T	R	Q	Y	G	-	-	-	-	-	-	-
28. Hred DsxF	L	T	H	N	L	-	-	-	-	-	-	N	M	Y	D	G	V	E	L	R	-	-	-	-	-	-	-	-	-	-	-	-	-	-	-	N	S	T	R	H	Y	G	-	-	-	-	-	-	-
29. Mlim DsxF	R	M	H	N	L	-	-	-	-	-	-	N	M	Y	D	G	V	E	L	R	-	-	-	-	-	-	-	-	-	-	-	-	-	-	-	N	S	T	H	N	N	K	L	Q	-	E	R	R	N
30. Aros DsxF	M	I	F	S	Y	-	-	-	-	-	-	F	L	Y	T	A	T	A	I	R	R	I	A	V	I	C	A	A	E	S	I	K	F	H	F	F	S	I	R	R	Y	R	M	-	-	S	R	S	N
31. Nlec DsxF	L	M	F	I	N	R	C	-	-	-	-	K	V	F	V	A	I	T	V	-	-	-	-	-	-	-	-	-	-	-	-	-	-	-	-	F	Y	S	H	Q	-	-	-	-	-	-	-	-	-
32. Xalp DsxF	T	I	I	T	-	-	-	-	-	-	-	-	-	-	-	-	-	-	-	-	-	-	-	-	-	-	-	-	-	-	-	-	-	-	-	-	-	-	-	-	-	-	-	-	-	-	-	-	-
33. Ccin DsxF	T	M	I	I	-	-	-	-	-	-	-	-	-	-	-	-	-	-	-	-	-	-	-	-	-	-	-	-	-	-	-	-	-	-	-	-	-	-	-	-	-	-	-	-	-	-	-	-	-
34. Dall DsxF	T	M	V	I	-	-	-	-	-	-	-	-	-	-	-	-	-	-	-	-	-	-	-	-	-	-	-	-	-	-	-	-	-	-	-	-	-	-	-	-	-	-	-	-	-	-	-	-	-
35. Atab DsxF	T	M	V	I	-	-	-	-	-	-	-	-	-	-	-	-	-	-	-	-	-	-	-	-	-	-	-	-	-	-	-	-	-	-	-	-	-	-	-	-	-	-	-	-	-	-	-	-	-
36. Nvit DsxF	R	I	I	S	V	-	-	-	-	-	-	-	-	-	-	-	-	-	-	-	-	-	-	-	-	-	-	-	-	-	-	-	-	-	-	-	-	-	-	-	-	-	-	-	-	-	-	-	-
37. Tdub DsxF	R	I	I	S	I	-	-	-	-	-	-	-	-	-	-	-	-	-	-	-	-	-	-	-	-	-	-	-	-	-	-	-	-	-	-	-	-	-	-	-	-	-	-	-	-	-	-	-	-
38. Fvar DsxF	S	I	L	R	K	I	L	S	F	I	V	N	L	S	P	A	-	-	-	-	-	-	-	-	-	-	-	-	-	-	-	-	-	-	-	-	-	-	-	-	-	-	-	-	-	-	-	-	-
39. Amel DsxF	S	I	L	N	K	I	V	S	F	I	-	N	L	L	P	T	-	-	-	-	-	-	-	-	-	-	-	-	-	-	-	-	-	-	-	-	-	-	-	-	-	-	-	-	-	-	-	-	-
40. Phum DsxF	R	F	F	-	-	-	-	-	-	-	-	-	-	-	-	-	-	-	-	-	-	-	-	-	-	-	-	-	-	-	-	-	-	-	-	-	-	-	-	-	-	-	-	-	-	-	-	-	-
41. Gewi DsxF	R	F	F	-	-	-	-	-	-	-	-	-	-	-	-	-	-	-	-	-	-	-	-	-	-	-	-	-	-	-	-	-	-	-	-	-	-	-	-	-	-	-	-	-	-	-	-	-	-
42. Rpro DsxF	R	I	D	N	L	-	-	-	-	-	-	N	L	N	D	N	F	I	L	-	-	-	-	-	-	-	-	-	-	-	-	-	-	-	-	-	-	-	-	-	-	-	-	-	-	-	-	-	-
43. Xmet DsxF	S	I	S	-	-	-	-	-	-	-	-	-	-	-	-	-	-	-	-	-	-	-	-	-	-	-	-	-	-	-	-	-	-	-	-	-	-	-	-	-	-	-	-	-	-	-	-	-	-
44. Nlug DsxF	-	-	-	-	-	-	-	-	-	-	-	-	-	-	-	-	-	-	-	-	-	-	-	-	-	-	-	-	-	-	-	-	-	-	-	-	-	-	-	-	-	-	-	-	-	-	-	-	-
45. Cpun DsxF	T	I	Y	T	I	F	I	-	-	-	-	L	V	Y	S	-	-	-	-	-	-	-	-	-	-	-	-	-	-	-	-	-	-	-	-	-	-	-	-	-	-	-	-	-	-	-	-	-	-
46. Bger DsxF1	F	R	L	T	L	R	S	-	-	-	-	R	L	-	-	-	-	-	-	-	-	-	-	-	-	-	-	-	-	-	-	-	-	-	-	-	-	-	-	-	-	-	-	-	-	-	-	-	-
47. Bger DsxF2	-	-	-	-	-	-	-	-	-	-	-	-	-	-	-	-	-	-	-	-	-	-	-	-	-	-	-	-	-	-	-	-	-	-	-	-	-	-	-	-	-	-	-	-	-	-	-	-	-
48. Isen DsxF	V	K	-	-	-	-	-	-	-	-	-	-	-	-	-	-	-	-	-	-	-	-	-	-	-	-	-	-	-	-	-	-	-	-	-	-	-	-	-	-	-	-	-	-	-	-	-	-	-
49. Tdom DsxF	P	I	G	-	-	-	-	-	-	-	-	-	-	-	-	-	-	-	-	-	-	-	-	-	-	-	-	-	-	-	-	-	-	-	-	-	-	-	-	-	-	-	-	-	-	-	-	-	-
50. (5 . 9)	R	Q	H	N	L	-	-	-	-	-	-	N	I	Y	D	G	C	E	L	R	-	-	-	-	-	-	-	-	-	-	-	-	-	-	-	C	A	T	R	Q	C	G	-	-	-	-	-	-	-
51. (1 . 50)	R	Q	H	N	L	-	-	-	-	-	-	N	I	Y	D	G	G	E	L	R	-	-	-	-	-	-	-	-	-	-	-	-	-	-	-	S	T	T	R	Q	C	G	-	-	-	-	-	-	-
52. (2 . 3)	R	Q	H	N	L	-	-	-	-	-	-	N	I	Y	D	G	G	E	L	R	-	-	-	-	-	-	-	-	-	-	-	-	-	-	-	S	T	T	R	Q	C	G	-	-	-	-	-	-	-
53. (52 . 4)	R	Q	H	N	L	-	-	-	-	-	-	N	I	Y	D	G	G	E	L	R	-	-	-	-	-	-	-	-	-	-	-	-	-	-	-	S	T	T	R	Q	C	G	-	-	-	-	-	-	-
54. (51 . 53)	R	Q	H	N	L	-	-	-	-	-	-	N	I	Y	D	G	G	E	L	R	-	-	-	-	-	-	-	-	-	-	-	-	-	-	-	S	T	T	R	Q	C	G	-	-	-	-	-	-	-
55. (7 . 8)	R	L	H	N	L	-	-	-	-	-	-	N	M	F	D	G	V	E	L	R	-	-	-	-	-	-	-	-	-	-	-	-	-	-	-	S	T	T	R	Q	S	G	-	-	-	-	-	-	-
56. (6 . 55)	R	L	H	N	L	-	-	-	-	-	-	N	M	F	D	G	V	E	L	R	-	-	-	-	-	-	-	-	-	-	-	-	-	-	-	S	T	T	R	Q	S	G	-	-	-	-	-	-	-
57. (54 . 56)	R	M	H	N	L	-	-	-	-	-	-	N	M	Y	D	G	V	E	L	R	-	-	-	-	-	-	-	-	-	-	-	-	-	-	-	S	T	T	R	Q	C	G	-	-	-	-	-	-	-
58. (16 . 19)	R	K	H	N	L	-	-	-	-	-	-	N	I	F	D	G	L	E	L	R	-	-	-	-	-	-	-	-	-	-	-	-	-	-	-	N	S	T	R	Q	K	M	L	-	-	E	I	N	N
59. (10 . 14)	R	K	H	N	L	-	-	-	-	-	-	N	V	F	D	G	L	E	L	R	-	-	-	-	-	-	-	-	-	-	-	-	-	-	-	N	S	T	R	Q	K	M	L	-	-	E	I	N	N
60. (17 . 11)	R	K	H	N	L	-	-	-	-	-	-	N	V	F	D	G	L	E	L	R	-	-	-	-	-	-	-	-	-	-	-	-	-	-	-	N	S	T	R	Q	K	M	L	-	-	E	I	N	N
61. (59 . 60)	R	K	H	N	L	-	-	-	-	-	-	N	V	F	D	G	L	E	L	R	-	-	-	-	-	-	-	-	-	-	-	-	-	-	-	N	S	T	R	Q	K	M	L	-	-	E	I	N	N
62. (61 . 15)	R	K	H	N	L	-	-	-	-	-	-	N	V	F	D	G	L	E	L	R	-	-	-	-	-	-	-	-	-	-	-	-	-	-	-	N	S	T	R	Q	K	M	L	-	-	E	I	N	N
63. (12 . 13)	R	K	H	N	L	-	-	-	-	-	-	N	I	F	D	G	L	E	L	R	-	-	-	-	-	-	-	-	-	-	-	-	-	-	-	N	S	T	R	Q	K	M	L	Q	S	E	I	N	N
64. (62 . 63)	R	K	H	N	L	-	-	-	-	-	-	N	I	F	D	G	L	E	L	R	-	-	-	-	-	-	-	-	-	-	-	-	-	-	-	N	S	T	R	Q	K	M	L	-	-	E	I	N	N
65. (58 . 64)	R	K	H	N	L	-	-	-	-	-	-	N	I	F	D	G	L	E	L	R	-	-	-	-	-	-	-	-	-	-	-	-	-	-	-	N	S	T	R	Q	K	M	L	-	-	E	I	N	N
66. (65 . 18)	R	K	H	N	L	-	-	-	-	-	-	N	I	F	D	G	L	E	L	R	-	-	-	-	-	-	-	-	-	-	-	-	-	-	-	N	S	T	R	Q	Y	G	L	-	-	-	-	-	-
67. (57 . 66)	R	M	H	N	L	-	-	-	-	-	-	N	M	Y	D	G	V	E	L	R	-	-	-	-	-	-	-	-	-	-	-	-	-	-	-	N	S	T	R	Q	Y	G	-	-	-	-	-	-	-
68. (29 . 25)	R	M	H	N	L	-	-	-	-	-	-	N	M	Y	D	G	V	E	L	R	-	-	-	-	-	-	-	-	-	-	-	-	-	-	-	N	S	T	H	N	K	N	Q	-	-	E	R	R	N
69. (24 . 22)	K	M	N	N	L	-	-	-	-	-	-	N	M	Y	D	G	G	E	L	R	-	-	-	-	-	-	-	-	-	-	-	-	-	-	-	N	S	T	H	K	K	N	Q	-	-	E	R	R	N
70. (23 . 69)	K	M	N	N	L	-	-	-	-	-	-	N	M	Y	D	G	G	E	L	R	-	-	-	-	-	-	-	-	-	-	-	-	-	-	-	N	S	T	H	K	K	N	Q	-	-	E	R	R	N
71. (68 . 70)	R	M	H	N	L	-	-	-	-	-	-	N	M	Y	D	G	V	E	L	R	-	-	-	-	-	-	-	-	-	-	-	-	-	-	-	N	S	T	H	N	K	N	Q	-	-	E	R	R	N
72. (21 . 20)	R	M	H	N	L	-	-	-	-	-	-	N	M	Y	D	G	V	E	L	R	-	-	-	-	-	-	-	-	-	-	-	-	-	-	-	N	S	T	H	N	K	N	Q	-	-	E	R	R	N
73. (71 . 72)	R	M	H	N	L	-	-	-	-	-	-	N	M	Y	D	G	V	E	L	R	-	-	-	-	-	-	-	-	-	-	-	-	-	-	-	N	S	T	H	N	K	N	Q	-	-	E	R	R	N
74. (27 . 26)	R	I	H	N	L	-	-	-	-	-	-	N	M	Y	D	G	I	E	L	R	-	-	-	-	-	-	-	-	-	-	-	-	-	-	-	N	S	T	R	Q	Y	G	-	-	-	-	-	-	-
75. (28 . 74)	R	M	H	N	L	-	-	-	-	-	-	N	M	Y	D	G	I	E	L	R	-	-	-	-	-	-	-	-	-	-	-	-	-	-	-	N	S	T	R	Q	Y	G	-	-	-	-	-	-	-
76. (73 . 75)	R	M	H	N	L	-	-	-	-	-	-	N	M	Y	D	G	V	E	L	R	-	-	-	-	-	-	-	-	-	-	-	-	-	-	-	N	S	T	R	Q	Y	G	-	-	-	-	-	-	-
77. (67 . 76)	R	M	H	N	L	-	-	-	-	-	-	N	M	Y	D	G	V	E	L	R	-	-	-	-	-	-	-	-	-	-	-	-	-	-	-	N	S	T	R	Q	Y	G	-	-	-	-	-	-	-
78. (39 . 38)	S	I	L	N	K	I	V	S	F	I	-	N	L	L	P	A	-	-	-	-	-	-	-	-	-	-	-	-	-	-	-	-	-	-	-	-	-	-	-	-	-	-	-	-	-	-	-	-	-
79. (36 . 37)	R	I	I	S	V	-	-	-	-	-	-	-	-	-	-	-	-	-	-	-	-	-	-	-	-	-	-	-	-	-	-	-	-	-	-	-	-	-	-	-	-	-	-	-	-	-	-	-	-
80. (34 . 35)	T	M	V	I	-	-	-	-	-	-	-	-	-	-	-	-	-	-	-	-	-	-	-	-	-	-	-	-	-	-	-	-	-	-	-	-	-	-	-	-	-	-	-	-	-	-	-	-	-
81. (79 . 80)	T	M	I	I	L	-	-	-	-	-	-	-	-	-	-	-	-	-	-	-	-	-	-	-	-	-	-	-	-	-	-	-	-	-	-	-	-	-	-	-	-	-	-	-	-	-	-	-	-
82. (78 . 81)	T	M	I	I	L	-	-	-	-	-	-	-	-	-	-	-	-	-	-	-	-	-	-	-	-	-	-	-	-	-	-	-	-	-	-	-	-	-	-	-	-	-	-	-	-	-	-	-	-
83. (82 . 33)	T	M	I	I	L	-	-	-	-	-	-	-	-	-	-	-	-	-	-	-	-	-	-	-	-	-	-	-	-	-	-	-	-	-	-	-	-	-	-	-	-	-	-	-	-	-	-	-	-
84. (31 . 30)	M	M	F	I	Y	-	-	-	-	-	-	N	M	Y	T	A	I	A	I	-	-	-	-	-	-	-	-	-	-	-	-	-	-	-	-	F	S	T	R	Q	-	-	-	-	-	-	-	-	-
85. (32 . 84)	T	M	I	I	L	-	-	-	-	-	-	-	-	-	-	-	-	-	-	-	-	-	-	-	-	-	-	-	-	-	-	-	-	-	-	-	-	-	-	-	-	-	-	-	-	-	-	-	-
86. (83 . 85)	T	M	I	I	L	-	-	-	-	-	-	-	-	-	-	-	-	-	-	-	-	-	-	-	-	-	-	-	-	-	-	-	-	-	-	-	-	-	-	-	-	-	-	-	-	-	-	-	-
87. (77 . 86)	R	M	H	N	L	-	-	-	-	-	-	-	-	-	-	-	-	-	-	-	-	-	-	-	-	-	-	-	-	-	-	-	-	-	-	-	-	-	-	-	-	-	-	-	-	-	-	-	-
88. (40 . 41)	R	F	F	-	-	-	-	-	-	-	-	-	-	-	-	-	-	-	-	-	-	-	-	-	-	-	-	-	-	-	-	-	-	-	-	-	-	-	-	-	-	-	-	-	-	-	-	-	-
89. (88 . 92)	R	M	H	-	-	-	-	-	-	-	-	-	-	-	-	-	-	-	-	-	-	-	-	-	-	-	-	-	-	-	-	-	-	-	-	-	-	-	-	-	-	-	-	-	-	-	-	-	-
90. (42 . 43)	R	M	H	-	-	-	-	-	-	-	-	-	-	-	-	-	-	-	-	-	-	-	-	-	-	-	-	-	-	-	-	-	-	-	-	-	-	-	-	-	-	-	-	-	-	-	-	-	-
91. (90 . 44)	R	M	H	-	-	-	-	-	-	-	-	-	-	-	-	-	-	-	-	-	-	-	-	-	-	-	-	-	-	-	-	-	-	-	-	-	-	-	-	-	-	-	-	-	-	-	-	-	-
92. (91 . 95)	R	M	H	-	-	-	-	-	-	-	-	-	-	-	-	-	-	-	-	-	-	-	-	-	-	-	-	-	-	-	-	-	-	-	-	-	-	-	-	-	-	-	-	-	-	-	-	-	-
93. (46 . 47)	F	R	L	T	L	R	S	-	-	-	-	R	L	-	-	-	-	-	-	-	-	-	-	-	-	-	-	-	-	-	-	-	-	-	-	-	-	-	-	-	-	-	-	-	-	-	-	-	-
94. (45 . 93)	T	I	Y	T	I	F	I	-	-	-	-	R	V	-	-	-	-	-	-	-	-	-	-	-	-	-	-	-	-	-	-	-	-	-	-	-	-	-	-	-	-	-	-	-	-	-	-	-	-
95. (94 . 96)	P	I	H	-	-	-	-	-	-	-	-	-	-	-	-	-	-	-	-	-	-	-	-	-	-	-	-	-	-	-	-	-	-	-	-	-	-	-	-	-	-	-	-	-	-	-	-	-	-
96. (48 . 49)	P	I	G	-	-	-	-	-	-	-	-	-	-	-	-	-	-	-	-	-	-	-	-	-	-	-	-	-	-	-	-	-	-	-	-	-	-	-	-	-	-	-	-	-	-	-	-	-	-
	163	164	165	166	167	168	169	170	171	172	173	174	175	176	177	178	179	180	181	182	183	184	185	186	187	188	189	190	191	192	193	194	195	196	197	198	199	200	201	202	203	204	205	206	207	208	209	210	211
1. Dmel DsxF	-	-	-	-	-	-	-	-	-	-	-	-	-	-	-	-	-	-	-	-	-	-	-	-	-	-	-	-	-	-	-	-	-	-	-	-	-	-	-	-	-	-	-	-	-	-	-	-	-
2. Aobl DsxF	-	-	-	-	-	-	-	-	-	-	-	-	-	-	-	-	-	-	-	-	-	-	-	-	-	-	-	-	-	-	-	-	-	-	-	-	-	-	-	-	-	-	-	-	-	-	-	-	-
3. Bdor DsxF	-	-	-	-	-	-	-	-	-	-	-	-	-	-	-	-	-	-	-	-	-	-	-	-	-	-	-	-	-	-	-	-	-	-	-	-	-	-	-	-	-	-	-	-	-	-	-	-	-
4. Ccap DsxF	-	-	-	-	-	-	-	-	-	-	-	-	-	-	-	-	-	-	-	-	-	-	-	-	-	-	-	-	-	-	-	-	-	-	-	-	-	-	-	-	-	-	-	-	-	-	-	-	-
5. Lcup DsxF	-	-	-	-	-	-	-	-	-	-	-	-	-	-	-	-	-	-	-	-	-	-	-	-	-	-	-	-	-	-	-	-	-	-	-	-	-	-	-	-	-	-	-	-	-	-	-	-	-
6. Agam DsxF	-	-	-	-	-	-	-	-	-	-	-	-	-	-	-	-	-	-	-	-	-	-	-	-	-	-	-	-	-	-	-	-	-	-	-	-	-	-	-	-	-	-	-	-	-	-	-	-	-
7. Cqui DsxF	-	-	-	-	-	-	-	-	-	-	-	-	-	-	-	-	-	-	-	-	-	-	-	-	-	-	-	-	-	-	-	-	-	-	-	-	-	-	-	-	-	-	-	-	-	-	-	-	-
8. Aaeg DsxF	-	-	-	-	-	-	-	-	-	-	-	-	-	-	-	-	-	-	-	-	-	-	-	-	-	-	-	-	-	-	-	-	-	-	-	-	-	-	-	-	-	-	-	-	-	-	-	-	-
9. Mdom DsxF	-	-	-	-	-	-	-	-	-	-	-	-	-	-	-	-	-	-	-	-	-	-	-	-	-	-	-	-	-	-	-	-	-	-	-	-	-	-	-	-	-	-	-	-	-	-	-	-	-
10. Bmor DsxF	-	-	-	-	-	-	-	-	S	S	S	M	K	-	-	-	-	-	-	-	-	-	-	-	-	-	-	-	-	-	-	-	-	-	-	-	-	-	-	-	-	-	-	-	-	-	-	-	-
11. Amyl DsxF	-	-	-	-	-	-	-	-	S	S	S	M	K	-	-	-	-	-	-	-	-	-	-	-	-	-	-	-	-	-	-	-	-	-	-	-	-	-	-	-	-	-	-	-	-	-	-	-	-
12. Osca DsxF	-	-	-	-	-	-	-	-	S	S	S	M	K	-	-	-	-	-	-	-	-	-	-	-	-	-	-	-	-	-	-	-	-	-	-	-	-	-	-	-	-	-	-	-	-	-	-	-	-
13. Ekue DsxF	-	-	-	-	-	-	-	-	S	S	S	I	K	-	-	-	-	-	-	-	-	-	-	-	-	-	-	-	-	-	-	-	-	-	-	-	-	-	-	-	-	-	-	-	-	-	-	-	-
14. Tvar DsxF	-	-	-	-	-	-	-	-	-	-	-	-	-	-	-	-	-	-	-	-	-	-	-	-	-	-	-	-	-	-	-	-	-	-	-	-	-	-	-	-	-	-	-	-	-	-	-	-	-
15. Harm DsxF	A	V	A	V	L	A	T	G	A	T	S	A	Q	G	L	V	L	H	V	-	-	-	-	-	-	L	F	A	E	V	R	A	G	A	G	V	R	A	A	P	A	A	A	A	P	H	H	A	A
16. Pxut DsxF	-	-	-	-	-	-	-	-	-	-	-	-	-	-	-	-	-	-	-	-	-	-	-	-	-	-	-	-	-	-	-	-	-	-	-	-	-	-	-	-	-	-	-	-	-	-	-	-	-
17. Msex DsxF	-	-	-	-	-	-	-	-	-	-	-	-	-	-	-	-	-	-	-	-	-	-	-	-	-	-	-	-	-	-	-	-	-	-	-	-	-	-	-	-	-	-	-	-	-	-	-	-	-
18. Pxyl DsxF	-	-	-	-	-	-	-	-	-	-	-	-	-	-	-	-	-	-	-	-	-	-	-	-	-	-	-	-	-	-	-	-	-	-	-	-	-	-	-	-	-	-	-	-	-	-	-	-	-
19. Prap DsxF	-	-	-	-	-	-	-	-	S	S	S	M	K	-	-	-	-	-	-	-	-	-	-	-	-	-	-	-	-	-	-	-	-	-	-	-	-	-	-	-	-	-	-	-	-	-	-	-	-
20. Tcas DsxF	-	-	-	-	-	-	-	-	N	P	S	F	K	S	V	N	L	Q	F	-	-	-	-	-	-	-	-	-	-	-	-	-	-	-	-	-	-	-	-	-	-	-	-	-	-	-	-	-	-
21. Gcor DsxF	-	-	-	-	-	-	-	-	N	P	P	F	K	S	V	N	V	Q	F	-	-	-	-	-	-	-	-	-	-	-	-	-	-	-	-	-	-	-	-	-	-	-	-	-	-	-	-	-	-
22. Tdic DsxF	-	-	-	-	-	-	-	-	-	A	T	L	T	S	V	N	L	Q	L	-	-	-	-	-	-	-	-	-	-	-	-	-	-	-	-	-	-	-	-	-	-	-	-	-	-	-	-	-	-
23. Cmet DsxF	-	-	-	-	-	-	-	-	A	T	T	F	K	S	V	N	L	Q	L	-	-	-	-	-	-	-	-	-	-	-	-	-	-	-	-	-	-	-	-	-	-	-	-	-	-	-	-	-	-
24. Otau DsxF	-	-	-	-	-	-	-	-	F	K	P	I	G	G	V	N	L	Q	V	-	-	-	-	-	-	-	-	-	-	-	-	-	-	-	-	-	-	-	-	-	-	-	-	-	-	-	-	-	-
25. Dpon DsxF	-	-	N	C	Y	S	S	G	A	T	V	F	P	P	L	Y	L	S	S	F	Y	P	A	S	S	L	L	-	-	-	-	-	-	-	-	-	-	-	-	P	P	T	M	P	P	N	-	-	-
26. Swra DsxF	-	-	-	-	-	-	-	-	-	-	-	-	-	-	-	-	-	-	-	-	-	-	-	-	-	-	-	-	-	-	-	-	-	-	-	-	-	-	-	-	-	-	-	-	-	-	-	-	-
27. Eaur DsxF	-	-	-	-	-	-	-	-	-	-	-	-	-	-	-	-	-	-	-	-	-	-	-	-	-	-	-	-	-	-	-	-	-	-	-	-	-	-	-	-	-	-	-	-	-	-	-	-	-
28. Hred DsxF	-	-	-	-	-	-	-	-	-	-	-	-	-	-	-	-	-	-	-	-	-	-	-	-	-	-	-	-	-	-	-	-	-	-	-	-	-	-	-	-	-	-	-	-	-	-	-	-	-
29. Mlim DsxF	-	-	-	-	-	-	-	-	N	S	T	F	K	S	V	N	L	Q	F	-	-	-	-	-	-	-	-	-	-	-	-	-	-	-	-	-	-	-	-	-	-	-	-	-	-	-	-	-	-
30. Aros DsxF	-	-	-	-	R	-	-	-	L	E	D	Y	K	S	I	N	E	D	L	Y	-	-	-	-	D	L	-	-	-	-	-	-	-	-	-	-	-	-	-	-	-	-	-	-	-	-	-	-	-
31. Nlec DsxF	-	-	-	-	-	-	-	-	-	-	-	I	E	L	V	N	-	-	-	-	-	-	-	-	-	-	-	-	-	-	-	-	-	-	-	-	-	-	-	-	-	-	-	-	-	-	-	-	-
32. Xalp DsxF	-	-	-	-	-	-	-	-	-	-	-	-	-	-	-	-	-	-	-	-	-	-	-	-	-	-	-	-	-	-	-	-	-	-	-	-	-	-	-	-	-	-	-	-	-	-	-	-	-
33. Ccin DsxF	-	-	-	-	-	-	-	-	-	-	-	-	-	-	-	-	-	-	-	-	-	-	-	-	-	-	-	-	-	-	-	-	-	-	-	-	-	-	-	-	-	-	-	-	-	-	-	-	-
34. Dall DsxF	-	-	-	-	-	-	-	-	-	-	-	-	-	-	-	-	-	-	-	-	-	-	-	-	-	-	-	-	-	-	-	-	-	-	-	-	-	-	-	-	-	-	-	-	-	-	-	-	-
35. Atab DsxF	-	-	-	-	-	-	-	-	-	-	-	-	-	-	-	-	-	-	-	-	-	-	-	-	-	-	-	-	-	-	-	-	-	-	-	-	-	-	-	-	-	-	-	-	-	-	-	-	-
36. Nvit DsxF	-	-	-	-	-	-	-	-	-	-	-	-	-	-	-	-	-	-	-	-	-	-	-	-	-	-	-	-	-	-	-	-	-	-	-	-	-	-	-	-	-	-	-	-	-	-	-	-	-
37. Tdub DsxF	-	-	-	-	-	-	-	-	-	-	-	-	-	-	-	-	-	-	-	-	-	-	-	-	-	-	-	-	-	-	-	-	-	-	-	-	-	-	-	-	-	-	-	-	-	-	-	-	-
38. Fvar DsxF	-	-	-	-	-	-	-	-	-	-	-	-	-	-	-	-	-	-	-	-	-	-	-	-	-	-	-	-	-	-	-	-	-	-	-	-	-	-	-	-	-	-	-	-	-	-	-	-	-
39. Amel DsxF	-	-	-	-	-	-	-	-	-	-	-	-	-	-	-	-	-	-	-	-	-	-	-	-	-	-	-	-	-	-	-	-	-	-	-	-	-	-	-	-	-	-	-	-	-	-	-	-	-
40. Phum DsxF	-	-	-	-	-	-	-	-	-	-	-	-	-	-	-	-	-	-	-	-	-	-	-	-	-	-	-	-	-	-	-	-	-	-	-	-	-	-	-	-	-	-	-	-	-	-	-	-	-
41. Gewi DsxF	-	-	-	-	-	-	-	-	-	-	-	-	-	-	-	-	-	-	-	-	-	-	-	-	-	-	-	-	-	-	-	-	-	-	-	-	-	-	-	-	-	-	-	-	-	-	-	-	-
42. Rpro DsxF	-	-	-	-	-	-	-	-	-	-	-	-	-	-	-	-	-	-	-	-	-	-	-	-	-	-	-	-	-	-	-	-	-	-	-	-	-	-	-	-	-	-	-	-	-	-	-	-	-
43. Xmet DsxF	-	-	-	-	-	-	-	-	-	-	-	-	-	-	-	-	-	-	-	-	-	-	-	-	-	-	-	-	-	-	-	-	-	-	-	-	-	-	-	-	-	-	-	-	-	-	-	-	-
44. Nlug DsxF	-	-	-	-	-	-	-	-	-	-	-	-	-	-	-	-	-	-	-	-	-	-	-	-	-	-	-	-	-	-	-	-	-	-	-	-	-	-	-	-	-	-	-	-	-	-	-	-	-
45. Cpun DsxF	-	-	-	-	-	-	-	-	-	-	-	-	-	-	-	-	-	-	-	-	-	-	-	-	-	-	-	-	-	-	-	-	-	-	-	-	-	-	-	-	-	-	-	-	-	-	-	-	-
46. Bger DsxF1	-	-	-	-	-	-	-	-	-	-	-	-	-	-	-	-	-	-	-	-	-	-	-	-	-	-	-	-	-	-	-	-	-	-	-	-	-	-	-	-	-	-	-	-	-	-	-	-	-
47. Bger DsxF2	-	-	-	-	-	-	-	-	-	-	-	-	-	-	-	-	-	-	-	-	-	-	-	-	-	-	-	-	-	-	-	-	-	-	-	-	-	-	-	-	-	-	-	-	-	-	-	-	-
48. Isen DsxF	-	-	-	-	-	-	-	-	-	-	-	-	-	-	-	-	-	-	-	-	-	-	-	-	-	-	-	-	-	-	-	-	-	-	-	-	-	-	-	-	-	-	-	-	-	-	-	-	-
49. Tdom DsxF	-	-	-	-	-	-	-	-	-	-	-	-	-	-	-	-	-	-	-	-	-	-	-	-	-	-	-	-	-	-	-	-	-	-	-	-	-	-	-	-	-	-	-	-	-	-	-	-	-
50. (5 . 9)	-	-	-	-	-	-	-	-	-	-	-	-	-	-	-	-	-	-	-	-	-	-	-	-	-	-	-	-	-	-	-	-	-	-	-	-	-	-	-	-	-	-	-	-	-	-	-	-	-
51. (1 . 50)	-	-	-	-	-	-	-	-	-	-	-	-	-	-	-	-	-	-	-	-	-	-	-	-	-	-	-	-	-	-	-	-	-	-	-	-	-	-	-	-	-	-	-	-	-	-	-	-	-
52. (2 . 3)	-	-	-	-	-	-	-	-	-	-	-	-	-	-	-	-	-	-	-	-	-	-	-	-	-	-	-	-	-	-	-	-	-	-	-	-	-	-	-	-	-	-	-	-	-	-	-	-	-
53. (52 . 4)	-	-	-	-	-	-	-	-	-	-	-	-	-	-	-	-	-	-	-	-	-	-	-	-	-	-	-	-	-	-	-	-	-	-	-	-	-	-	-	-	-	-	-	-	-	-	-	-	-
54. (51 . 53)	-	-	-	-	-	-	-	-	-	-	-	-	-	-	-	-	-	-	-	-	-	-	-	-	-	-	-	-	-	-	-	-	-	-	-	-	-	-	-	-	-	-	-	-	-	-	-	-	-
55. (7 . 8)	-	-	-	-	-	-	-	-	-	-	-	-	-	-	-	-	-	-	-	-	-	-	-	-	-	-	-	-	-	-	-	-	-	-	-	-	-	-	-	-	-	-	-	-	-	-	-	-	-
56. (6 . 55)	-	-	-	-	-	-	-	-	-	-	-	-	-	-	-	-	-	-	-	-	-	-	-	-	-	-	-	-	-	-	-	-	-	-	-	-	-	-	-	-	-	-	-	-	-	-	-	-	-
57. (54 . 56)	-	-	-	-	-	-	-	-	-	-	-	-	-	-	-	-	-	-	-	-	-	-	-	-	-	-	-	-	-	-	-	-	-	-	-	-	-	-	-	-	-	-	-	-	-	-	-	-	-
58. (16 . 19)	-	-	-	-	-	-	-	-	S	S	S	M	K	-	-	-	-	-	-	-	-	-	-	-	-	-	-	-	-	-	-	-	-	-	-	-	-	-	-	-	-	-	-	-	-	-	-	-	-
59. (10 . 14)	-	-	-	-	-	-	-	-	S	S	S	M	K	-	-	-	-	-	-	-	-	-	-	-	-	-	-	-	-	-	-	-	-	-	-	-	-	-	-	-	-	-	-	-	-	-	-	-	-
60. (17 . 11)	-	-	-	-	-	-	-	-	S	S	S	M	K	-	-	-	-	-	-	-	-	-	-	-	-	-	-	-	-	-	-	-	-	-	-	-	-	-	-	-	-	-	-	-	-	-	-	-	-
61. (59 . 60)	-	-	-	-	-	-	-	-	S	S	S	M	K	-	-	-	-	-	-	-	-	-	-	-	-	-	-	-	-	-	-	-	-	-	-	-	-	-	-	-	-	-	-	-	-	-	-	-	-
62. (61 . 15)	-	-	-	-	-	-	-	-	S	S	S	M	K	-	-	-	-	-	-	-	-	-	-	-	-	-	-	-	-	-	-	-	-	-	-	-	-	-	-	-	-	-	-	-	-	-	-	-	-
63. (12 . 13)	-	-	-	-	-	-	-	-	S	S	S	M	K	-	-	-	-	-	-	-	-	-	-	-	-	-	-	-	-	-	-	-	-	-	-	-	-	-	-	-	-	-	-	-	-	-	-	-	-
64. (62 . 63)	-	-	-	-	-	-	-	-	S	S	S	M	K	-	-	-	-	-	-	-	-	-	-	-	-	-	-	-	-	-	-	-	-	-	-	-	-	-	-	-	-	-	-	-	-	-	-	-	-
65. (58 . 64)	-	-	-	-	-	-	-	-	S	S	S	M	K	-	-	-	-	-	-	-	-	-	-	-	-	-	-	-	-	-	-	-	-	-	-	-	-	-	-	-	-	-	-	-	-	-	-	-	-
66. (65 . 18)	-	-	-	-	-	-	-	-	-	-	-	-	-	-	-	-	-	-	-	-	-	-	-	-	-	-	-	-	-	-	-	-	-	-	-	-	-	-	-	-	-	-	-	-	-	-	-	-	-
67. (57 . 66)	-	-	-	-	-	-	-	-	-	-	-	-	-	-	-	-	-	-	-	-	-	-	-	-	-	-	-	-	-	-	-	-	-	-	-	-	-	-	-	-	-	-	-	-	-	-	-	-	-
68. (29 . 25)	-	-	-	-	-	-	-	-	N	S	T	F	K	S	V	N	L	Q	F	-	-	-	-	-	-	-	-	-	-	-	-	-	-	-	-	-	-	-	-	-	-	-	-	-	-	-	-	-	-
69. (24 . 22)	-	-	-	-	-	-	-	-	A	T	T	F	K	S	V	N	L	Q	L	-	-	-	-	-	-	-	-	-	-	-	-	-	-	-	-	-	-	-	-	-	-	-	-	-	-	-	-	-	-
70. (23 . 69)	-	-	-	-	-	-	-	-	A	T	T	F	K	S	V	N	L	Q	L	-	-	-	-	-	-	-	-	-	-	-	-	-	-	-	-	-	-	-	-	-	-	-	-	-	-	-	-	-	-
71. (68 . 70)	-	-	-	-	-	-	-	-	N	S	T	F	K	S	V	N	L	Q	F	-	-	-	-	-	-	-	-	-	-	-	-	-	-	-	-	-	-	-	-	-	-	-	-	-	-	-	-	-	-
72. (21 . 20)	-	-	-	-	-	-	-	-	N	P	S	F	K	S	V	N	L	Q	F	-	-	-	-	-	-	-	-	-	-	-	-	-	-	-	-	-	-	-	-	-	-	-	-	-	-	-	-	-	-
73. (71 . 72)	-	-	-	-	-	-	-	-	N	S	T	F	K	S	V	N	L	Q	F	-	-	-	-	-	-	-	-	-	-	-	-	-	-	-	-	-	-	-	-	-	-	-	-	-	-	-	-	-	-
74. (27 . 26)	-	-	-	-	-	-	-	-	-	-	-	-	-	-	-	-	-	-	-	-	-	-	-	-	-	-	-	-	-	-	-	-	-	-	-	-	-	-	-	-	-	-	-	-	-	-	-	-	-
75. (28 . 74)	-	-	-	-	-	-	-	-	-	-	-	-	-	-	-	-	-	-	-	-	-	-	-	-	-	-	-	-	-	-	-	-	-	-	-	-	-	-	-	-	-	-	-	-	-	-	-	-	-
76. (73 . 75)	-	-	-	-	-	-	-	-	-	-	-	-	-	-	-	-	-	-	-	-	-	-	-	-	-	-	-	-	-	-	-	-	-	-	-	-	-	-	-	-	-	-	-	-	-	-	-	-	-
77. (67 . 76)	-	-	-	-	-	-	-	-	-	-	-	-	-	-	-	-	-	-	-	-	-	-	-	-	-	-	-	-	-	-	-	-	-	-	-	-	-	-	-	-	-	-	-	-	-	-	-	-	-
78. (39 . 38)	-	-	-	-	-	-	-	-	-	-	-	-	-	-	-	-	-	-	-	-	-	-	-	-	-	-	-	-	-	-	-	-	-	-	-	-	-	-	-	-	-	-	-	-	-	-	-	-	-
79. (36 . 37)	-	-	-	-	-	-	-	-	-	-	-	-	-	-	-	-	-	-	-	-	-	-	-	-	-	-	-	-	-	-	-	-	-	-	-	-	-	-	-	-	-	-	-	-	-	-	-	-	-
80. (34 . 35)	-	-	-	-	-	-	-	-	-	-	-	-	-	-	-	-	-	-	-	-	-	-	-	-	-	-	-	-	-	-	-	-	-	-	-	-	-	-	-	-	-	-	-	-	-	-	-	-	-
81. (79 . 80)	-	-	-	-	-	-	-	-	-	-	-	-	-	-	-	-	-	-	-	-	-	-	-	-	-	-	-	-	-	-	-	-	-	-	-	-	-	-	-	-	-	-	-	-	-	-	-	-	-
82. (78 . 81)	-	-	-	-	-	-	-	-	-	-	-	-	-	-	-	-	-	-	-	-	-	-	-	-	-	-	-	-	-	-	-	-	-	-	-	-	-	-	-	-	-	-	-	-	-	-	-	-	-
83. (82 . 33)	-	-	-	-	-	-	-	-	-	-	-	-	-	-	-	-	-	-	-	-	-	-	-	-	-	-	-	-	-	-	-	-	-	-	-	-	-	-	-	-	-	-	-	-	-	-	-	-	-
84. (31 . 30)	-	-	-	-	-	-	-	-	-	-	-	F	K	S	V	N	-	-	-	-	-	-	-	-	-	-	-	-	-	-	-	-	-	-	-	-	-	-	-	-	-	-	-	-	-	-	-	-	-
85. (32 . 84)	-	-	-	-	-	-	-	-	-	-	-	-	-	-	-	-	-	-	-	-	-	-	-	-	-	-	-	-	-	-	-	-	-	-	-	-	-	-	-	-	-	-	-	-	-	-	-	-	-
86. (83 . 85)	-	-	-	-	-	-	-	-	-	-	-	-	-	-	-	-	-	-	-	-	-	-	-	-	-	-	-	-	-	-	-	-	-	-	-	-	-	-	-	-	-	-	-	-	-	-	-	-	-
87. (77 . 86)	-	-	-	-	-	-	-	-	-	-	-	-	-	-	-	-	-	-	-	-	-	-	-	-	-	-	-	-	-	-	-	-	-	-	-	-	-	-	-	-	-	-	-	-	-	-	-	-	-
88. (40 . 41)	-	-	-	-	-	-	-	-	-	-	-	-	-	-	-	-	-	-	-	-	-	-	-	-	-	-	-	-	-	-	-	-	-	-	-	-	-	-	-	-	-	-	-	-	-	-	-	-	-
89. (88 . 92)	-	-	-	-	-	-	-	-	-	-	-	-	-	-	-	-	-	-	-	-	-	-	-	-	-	-	-	-	-	-	-	-	-	-	-	-	-	-	-	-	-	-	-	-	-	-	-	-	-
90. (42 . 43)	-	-	-	-	-	-	-	-	-	-	-	-	-	-	-	-	-	-	-	-	-	-	-	-	-	-	-	-	-	-	-	-	-	-	-	-	-	-	-	-	-	-	-	-	-	-	-	-	-
91. (90 . 44)	-	-	-	-	-	-	-	-	-	-	-	-	-	-	-	-	-	-	-	-	-	-	-	-	-	-	-	-	-	-	-	-	-	-	-	-	-	-	-	-	-	-	-	-	-	-	-	-	-
92. (91 . 95)	-	-	-	-	-	-	-	-	-	-	-	-	-	-	-	-	-	-	-	-	-	-	-	-	-	-	-	-	-	-	-	-	-	-	-	-	-	-	-	-	-	-	-	-	-	-	-	-	-
93. (46 . 47)	-	-	-	-	-	-	-	-	-	-	-	-	-	-	-	-	-	-	-	-	-	-	-	-	-	-	-	-	-	-	-	-	-	-	-	-	-	-	-	-	-	-	-	-	-	-	-	-	-
94. (45 . 93)	-	-	-	-	-	-	-	-	-	-	-	-	-	-	-	-	-	-	-	-	-	-	-	-	-	-	-	-	-	-	-	-	-	-	-	-	-	-	-	-	-	-	-	-	-	-	-	-	-
95. (94 . 96)	-	-	-	-	-	-	-	-	-	-	-	-	-	-	-	-	-	-	-	-	-	-	-	-	-	-	-	-	-	-	-	-	-	-	-	-	-	-	-	-	-	-	-	-	-	-	-	-	-
96. (48 . 49)	-	-	-	-	-	-	-	-	-	-	-	-	-	-	-	-	-	-	-	-	-	-	-	-	-	-	-	-	-	-	-	-	-	-	-	-	-	-	-	-	-	-	-	-	-	-	-	-	-
	244	245	246	247	248	249	250	251	252	253	254	255	256	257	258	259	260	261	262	263	264	265	266	267	268	269	270	271	272	273	274	275	276	277	278	279	280	281	282	283	284	285	286	287	288	289	290	291	292
1. Dmel DsxF	-	-	-	-	-	-	-	-	-	-	-	-	-	-	-	-	-	-	-	-	-	-	-	-	-	-	-	-	-	-	-	-	-	-	-	-	-	-	-	-	-	-	-	-	-	-	-	-	-
2. Aobl DsxF	-	-	-	-	-	-	-	-	-	-	-	-	-	-	-	-	-	-	-	-	-	-	-	-	-	-	-	-	-	-	-	-	-	-	-	-	-	-	-	-	-	-	-	-	-	-	-	-	-
3. Bdor DsxF	-	-	-	-	-	-	-	-	-	-	-	-	-	-	-	-	-	-	-	-	-	-	-	-	-	-	-	-	-	-	-	-	-	-	-	-	-	-	-	-	-	-	-	-	-	-	-	-	-
4. Ccap DsxF	-	-	-	-	-	-	-	-	-	-	-	-	-	-	-	-	-	-	-	-	-	-	-	-	-	-	-	-	-	-	-	-	-	-	-	-	-	-	-	-	-	-	-	-	-	-	-	-	-
5. Lcup DsxF	-	-	-	-	-	-	-	-	-	-	-	-	-	-	-	-	-	-	-	-	-	-	-	-	-	-	-	-	-	-	-	-	-	-	-	-	-	-	-	-	-	-	-	-	-	-	-	-	-
6. Agam DsxF	-	-	-	-	-	-	-	-	-	-	-	-	-	-	-	-	-	-	-	-	-	-	-	-	-	-	-	-	-	-	-	-	-	-	-	-	-	-	-	-	-	-	-	-	-	-	-	-	-
7. Cqui DsxF	-	-	-	-	-	-	-	-	-	-	-	-	-	-	-	-	-	-	-	-	-	-	-	-	-	-	-	-	-	-	-	-	-	-	-	-	-	-	-	-	-	-	-	-	-	-	-	-	-
8. Aaeg DsxF	-	-	-	-	-	-	-	-	-	-	-	-	-	-	-	-	-	-	-	-	-	-	-	-	-	-	-	-	-	-	-	-	-	-	-	-	-	-	-	-	-	-	-	-	-	-	-	-	-
9. Mdom DsxF	-	-	-	-	-	-	-	-	-	-	-	-	-	-	-	-	-	-	-	-	-	-	-	-	-	-	-	-	-	-	-	-	-	-	-	-	-	-	-	-	-	-	-	-	-	-	-	-	-
10. Bmor DsxF	-	-	-	-	-	-	-	-	-	-	-	-	-	-	-	-	-	-	-	-	-	-	-	-	-	-	-	-	-	-	-	-	-	-	-	-	-	-	-	-	-	-	-	-	-	-	-	-	-
11. Amyl DsxF	-	-	-	-	-	-	-	-	-	-	-	-	-	-	-	-	-	-	-	-	-	-	-	-	-	-	-	-	-	-	-	-	-	-	-	-	-	-	-	-	-	-	-	-	-	-	-	-	-
12. Osca DsxF	-	-	-	-	-	-	-	-	-	-	-	-	-	-	-	-	-	-	-	-	-	-	-	-	-	-	-	-	-	-	-	-	-	-	-	-	-	-	-	-	-	-	-	-	-	-	-	-	-
13. Ekue DsxF	-	-	-	-	-	-	-	-	-	-	-	-	-	-	-	-	-	-	-	-	-	-	-	-	-	-	-	-	-	-	-	-	-	-	-	-	-	-	-	-	-	-	-	-	-	-	-	-	-
14. Tvar DsxF	-	-	-	-	-	-	-	-	-	-	-	-	-	-	-	-	-	-	-	-	-	-	-	-	-	-	-	-	-	-	-	-	-	-	-	-	-	-	-	-	-	-	-	-	-	-	-	-	-
15. Harm DsxF	V	S	G	G	R	R	R	Q	L	L	V	S	S	R	H	C	G	D	S	V	Y	I	P	G	H	L	V	L	D	L	L	S	Y	T	H	T	K	M	Y	L	M	L	C	C	C	K	T	I	F
16. Pxut DsxF	-	-	-	-	-	-	-	-	-	-	-	-	-	-	-	-	-	-	-	-	-	-	-	-	-	-	-	-	-	-	-	-	-	-	-	-	-	-	-	-	-	-	-	-	-	-	-	-	-
17. Msex DsxF	-	-	-	-	-	-	-	-	-	-	-	-	-	-	-	-	-	-	-	-	-	-	-	-	-	-	-	-	-	-	-	-	-	-	-	-	-	-	-	-	-	-	-	-	-	-	-	-	-
18. Pxyl DsxF	-	-	-	-	-	-	-	-	-	-	-	-	-	-	-	-	-	-	-	-	-	-	-	-	-	-	-	-	-	-	-	-	-	-	-	-	-	-	-	-	-	-	-	-	-	-	-	-	-
19. Prap DsxF	-	-	-	-	-	-	-	-	-	-	-	-	-	-	-	-	-	-	-	-	-	-	-	-	-	-	-	-	-	-	-	-	-	-	-	-	-	-	-	-	-	-	-	-	-	-	-	-	-
20. Tcas DsxF	-	-	-	-	-	-	-	-	-	-	-	-	-	-	-	-	-	-	-	-	-	-	-	-	-	-	-	-	-	-	-	-	-	-	-	-	-	-	-	-	-	-	-	-	-	-	-	-	-
21. Gcor DsxF	-	-	-	-	-	-	-	-	-	-	-	-	-	-	-	-	-	-	-	-	-	-	-	-	-	-	-	-	-	-	-	-	-	-	-	-	-	-	-	-	-	-	-	-	-	-	-	-	-
22. Tdic DsxF	-	-	-	-	-	-	-	-	-	-	-	-	-	-	-	-	-	-	-	-	-	-	-	-	-	-	-	-	-	-	-	-	-	-	-	-	-	-	-	-	-	-	-	-	-	-	-	-	-
23. Cmet DsxF	-	-	-	-	-	-	-	-	-	-	-	-	-	-	-	-	-	-	-	-	-	-	-	-	-	-	-	-	-	-	-	-	-	-	-	-	-	-	-	-	-	-	-	-	-	-	-	-	-
24. Otau DsxF	-	-	-	-	-	-	-	-	-	-	-	-	-	-	-	-	-	-	-	-	-	-	-	-	-	-	-	-	-	-	-	-	-	-	-	-	-	-	-	-	-	-	-	-	-	-	-	-	-
25. Dpon DsxF	-	-	-	-	-	-	-	-	-	-	-	-	-	-	-	-	-	-	-	-	-	S	P	H	N	L	T	M	P	L	R	L	H	S	-	-	-	-	-	-	-	-	-	-	-	-	-	-	I
26. Swra DsxF	-	-	-	-	-	-	-	-	-	-	-	-	-	-	-	-	-	-	-	-	-	-	-	-	-	-	-	-	-	-	-	-	-	-	-	-	-	-	-	-	-	-	-	-	-	-	-	-	-
27. Eaur DsxF	-	-	-	-	-	-	-	-	-	-	-	-	-	-	-	-	-	-	-	-	-	-	-	-	-	-	-	-	-	-	-	-	-	-	-	-	-	-	-	-	-	-	-	-	-	-	-	-	-
28. Hred DsxF	-	-	-	-	-	-	-	-	-	-	-	-	-	-	-	-	-	-	-	-	-	-	-	-	-	-	-	-	-	-	-	-	-	-	-	-	-	-	-	-	-	-	-	-	-	-	-	-	-
29. Mlim DsxF	-	-	-	-	-	-	-	-	-	-	-	-	-	-	-	-	-	-	-	-	-	-	-	-	-	-	-	-	-	-	-	-	-	-	-	-	-	-	-	-	-	-	-	-	-	-	-	-	-
30. Aros DsxF	-	-	-	-	-	-	-	-	-	-	-	-	-	-	-	-	-	-	-	-	-	-	-	-	-	-	-	-	-	-	-	-	-	-	-	-	-	-	-	-	-	-	-	-	-	-	-	-	-
31. Nlec DsxF	-	-	-	-	-	-	-	-	-	-	-	-	-	-	-	-	-	-	-	-	-	-	-	-	-	-	-	-	-	-	-	-	-	-	-	-	-	-	-	-	-	-	-	-	-	-	-	-	-
32. Xalp DsxF	-	-	-	-	-	-	-	-	-	-	-	-	-	-	-	-	-	-	-	-	-	-	-	-	-	-	-	-	-	-	-	-	-	-	-	-	-	-	-	-	-	-	-	-	-	-	-	-	-
33. Ccin DsxF	-	-	-	-	-	-	-	-	-	-	-	-	-	-	-	-	-	-	-	-	-	-	-	-	-	-	-	-	-	-	-	-	-	-	-	-	-	-	-	-	-	-	-	-	-	-	-	-	-
34. Dall DsxF	-	-	-	-	-	-	-	-	-	-	-	-	-	-	-	-	-	-	-	-	-	-	-	-	-	-	-	-	-	-	-	-	-	-	-	-	-	-	-	-	-	-	-	-	-	-	-	-	-
35. Atab DsxF	-	-	-	-	-	-	-	-	-	-	-	-	-	-	-	-	-	-	-	-	-	-	-	-	-	-	-	-	-	-	-	-	-	-	-	-	-	-	-	-	-	-	-	-	-	-	-	-	-
36. Nvit DsxF	-	-	-	-	-	-	-	-	-	-	-	-	-	-	-	-	-	-	-	-	-	-	-	-	-	-	-	-	-	-	-	-	-	-	-	-	-	-	-	-	-	-	-	-	-	-	-	-	-
37. Tdub DsxF	-	-	-	-	-	-	-	-	-	-	-	-	-	-	-	-	-	-	-	-	-	-	-	-	-	-	-	-	-	-	-	-	-	-	-	-	-	-	-	-	-	-	-	-	-	-	-	-	-
38. Fvar DsxF	-	-	-	-	-	-	-	-	-	-	-	-	-	-	-	-	-	-	-	-	-	-	-	-	-	-	-	-	-	-	-	-	-	-	-	-	-	-	-	-	-	-	-	-	-	-	-	-	-
39. Amel DsxF	-	-	-	-	-	-	-	-	-	-	-	-	-	-	-	-	-	-	-	-	-	-	-	-	-	-	-	-	-	-	-	-	-	-	-	-	-	-	-	-	-	-	-	-	-	-	-	-	-
40. Phum DsxF	-	-	-	-	-	-	-	-	-	-	-	-	-	-	-	-	-	-	-	-	-	-	-	-	-	-	-	-	-	-	-	-	-	-	-	-	-	-	-	-	-	-	-	-	-	-	-	-	-
41. Gewi DsxF	-	-	-	-	-	-	-	-	-	-	-	-	-	-	-	-	-	-	-	-	-	-	-	-	-	-	-	-	-	-	-	-	-	-	-	-	-	-	-	-	-	-	-	-	-	-	-	-	-
42. Rpro DsxF	-	-	-	-	-	-	-	-	-	-	-	-	-	-	-	-	-	-	-	-	-	-	-	-	-	-	-	-	-	-	-	-	-	-	-	-	-	-	-	-	-	-	-	-	-	-	-	-	-
43. Xmet DsxF	-	-	-	-	-	-	-	-	-	-	-	-	-	-	-	-	-	-	-	-	-	-	-	-	-	-	-	-	-	-	-	-	-	-	-	-	-	-	-	-	-	-	-	-	-	-	-	-	-
44. Nlug DsxF	-	-	-	-	-	-	-	-	-	-	-	-	-	-	-	-	-	-	-	-	-	-	-	-	-	-	-	-	-	-	-	-	-	-	-	-	-	-	-	-	-	-	-	-	-	-	-	-	-
45. Cpun DsxF	-	-	-	-	-	-	-	-	-	-	-	-	-	-	-	-	-	-	-	-	-	-	-	-	-	-	-	-	-	-	-	-	-	-	-	-	-	-	-	-	-	-	-	-	-	-	-	-	-
46. Bger DsxF1	-	-	-	-	-	-	-	-	-	-	-	-	-	-	-	-	-	-	-	-	-	-	-	-	-	-	-	-	-	-	-	-	-	-	-	-	-	-	-	-	-	-	-	-	-	-	-	-	-
47. Bger DsxF2	-	-	-	-	-	-	-	-	-	-	-	-	-	-	-	-	-	-	-	-	-	-	-	-	-	-	-	-	-	-	-	-	-	-	-	-	-	-	-	-	-	-	-	-	-	-	-	-	-
48. Isen DsxF	-	-	-	-	-	-	-	-	-	-	-	-	-	-	-	-	-	-	-	-	-	-	-	-	-	-	-	-	-	-	-	-	-	-	-	-	-	-	-	-	-	-	-	-	-	-	-	-	-
49. Tdom DsxF	-	-	-	-	-	-	-	-	-	-	-	-	-	-	-	-	-	-	-	-	-	-	-	-	-	-	-	-	-	-	-	-	-	-	-	-	-	-	-	-	-	-	-	-	-	-	-	-	-
50. (5 . 9)	-	-	-	-	-	-	-	-	-	-	-	-	-	-	-	-	-	-	-	-	-	-	-	-	-	-	-	-	-	-	-	-	-	-	-	-	-	-	-	-	-	-	-	-	-	-	-	-	-
51. (1 . 50)	-	-	-	-	-	-	-	-	-	-	-	-	-	-	-	-	-	-	-	-	-	-	-	-	-	-	-	-	-	-	-	-	-	-	-	-	-	-	-	-	-	-	-	-	-	-	-	-	-
52. (2 . 3)	-	-	-	-	-	-	-	-	-	-	-	-	-	-	-	-	-	-	-	-	-	-	-	-	-	-	-	-	-	-	-	-	-	-	-	-	-	-	-	-	-	-	-	-	-	-	-	-	-
53. (52 . 4)	-	-	-	-	-	-	-	-	-	-	-	-	-	-	-	-	-	-	-	-	-	-	-	-	-	-	-	-	-	-	-	-	-	-	-	-	-	-	-	-	-	-	-	-	-	-	-	-	-
54. (51 . 53)	-	-	-	-	-	-	-	-	-	-	-	-	-	-	-	-	-	-	-	-	-	-	-	-	-	-	-	-	-	-	-	-	-	-	-	-	-	-	-	-	-	-	-	-	-	-	-	-	-
55. (7 . 8)	-	-	-	-	-	-	-	-	-	-	-	-	-	-	-	-	-	-	-	-	-	-	-	-	-	-	-	-	-	-	-	-	-	-	-	-	-	-	-	-	-	-	-	-	-	-	-	-	-
56. (6 . 55)	-	-	-	-	-	-	-	-	-	-	-	-	-	-	-	-	-	-	-	-	-	-	-	-	-	-	-	-	-	-	-	-	-	-	-	-	-	-	-	-	-	-	-	-	-	-	-	-	-
57. (54 . 56)	-	-	-	-	-	-	-	-	-	-	-	-	-	-	-	-	-	-	-	-	-	-	-	-	-	-	-	-	-	-	-	-	-	-	-	-	-	-	-	-	-	-	-	-	-	-	-	-	-
58. (16 . 19)	-	-	-	-	-	-	-	-	-	-	-	-	-	-	-	-	-	-	-	-	-	-	-	-	-	-	-	-	-	-	-	-	-	-	-	-	-	-	-	-	-	-	-	-	-	-	-	-	-
59. (10 . 14)	-	-	-	-	-	-	-	-	-	-	-	-	-	-	-	-	-	-	-	-	-	-	-	-	-	-	-	-	-	-	-	-	-	-	-	-	-	-	-	-	-	-	-	-	-	-	-	-	-
60. (17 . 11)	-	-	-	-	-	-	-	-	-	-	-	-	-	-	-	-	-	-	-	-	-	-	-	-	-	-	-	-	-	-	-	-	-	-	-	-	-	-	-	-	-	-	-	-	-	-	-	-	-
61. (59 . 60)	-	-	-	-	-	-	-	-	-	-	-	-	-	-	-	-	-	-	-	-	-	-	-	-	-	-	-	-	-	-	-	-	-	-	-	-	-	-	-	-	-	-	-	-	-	-	-	-	-
62. (61 . 15)	-	-	-	-	-	-	-	-	-	-	-	-	-	-	-	-	-	-	-	-	-	-	-	-	-	-	-	-	-	-	-	-	-	-	-	-	-	-	-	-	-	-	-	-	-	-	-	-	-
63. (12 . 13)	-	-	-	-	-	-	-	-	-	-	-	-	-	-	-	-	-	-	-	-	-	-	-	-	-	-	-	-	-	-	-	-	-	-	-	-	-	-	-	-	-	-	-	-	-	-	-	-	-
64. (62 . 63)	-	-	-	-	-	-	-	-	-	-	-	-	-	-	-	-	-	-	-	-	-	-	-	-	-	-	-	-	-	-	-	-	-	-	-	-	-	-	-	-	-	-	-	-	-	-	-	-	-
65. (58 . 64)	-	-	-	-	-	-	-	-	-	-	-	-	-	-	-	-	-	-	-	-	-	-	-	-	-	-	-	-	-	-	-	-	-	-	-	-	-	-	-	-	-	-	-	-	-	-	-	-	-
66. (65 . 18)	-	-	-	-	-	-	-	-	-	-	-	-	-	-	-	-	-	-	-	-	-	-	-	-	-	-	-	-	-	-	-	-	-	-	-	-	-	-	-	-	-	-	-	-	-	-	-	-	-
67. (57 . 66)	-	-	-	-	-	-	-	-	-	-	-	-	-	-	-	-	-	-	-	-	-	-	-	-	-	-	-	-	-	-	-	-	-	-	-	-	-	-	-	-	-	-	-	-	-	-	-	-	-
68. (29 . 25)	-	-	-	-	-	-	-	-	-	-	-	-	-	-	-	-	-	-	-	-	-	-	-	-	-	-	-	-	-	-	-	-	-	-	-	-	-	-	-	-	-	-	-	-	-	-	-	-	-
69. (24 . 22)	-	-	-	-	-	-	-	-	-	-	-	-	-	-	-	-	-	-	-	-	-	-	-	-	-	-	-	-	-	-	-	-	-	-	-	-	-	-	-	-	-	-	-	-	-	-	-	-	-
70. (23 . 69)	-	-	-	-	-	-	-	-	-	-	-	-	-	-	-	-	-	-	-	-	-	-	-	-	-	-	-	-	-	-	-	-	-	-	-	-	-	-	-	-	-	-	-	-	-	-	-	-	-
71. (68 . 70)	-	-	-	-	-	-	-	-	-	-	-	-	-	-	-	-	-	-	-	-	-	-	-	-	-	-	-	-	-	-	-	-	-	-	-	-	-	-	-	-	-	-	-	-	-	-	-	-	-
72. (21 . 20)	-	-	-	-	-	-	-	-	-	-	-	-	-	-	-	-	-	-	-	-	-	-	-	-	-	-	-	-	-	-	-	-	-	-	-	-	-	-	-	-	-	-	-	-	-	-	-	-	-
73. (71 . 72)	-	-	-	-	-	-	-	-	-	-	-	-	-	-	-	-	-	-	-	-	-	-	-	-	-	-	-	-	-	-	-	-	-	-	-	-	-	-	-	-	-	-	-	-	-	-	-	-	-
74. (27 . 26)	-	-	-	-	-	-	-	-	-	-	-	-	-	-	-	-	-	-	-	-	-	-	-	-	-	-	-	-	-	-	-	-	-	-	-	-	-	-	-	-	-	-	-	-	-	-	-	-	-
75. (28 . 74)	-	-	-	-	-	-	-	-	-	-	-	-	-	-	-	-	-	-	-	-	-	-	-	-	-	-	-	-	-	-	-	-	-	-	-	-	-	-	-	-	-	-	-	-	-	-	-	-	-
76. (73 . 75)	-	-	-	-	-	-	-	-	-	-	-	-	-	-	-	-	-	-	-	-	-	-	-	-	-	-	-	-	-	-	-	-	-	-	-	-	-	-	-	-	-	-	-	-	-	-	-	-	-
77. (67 . 76)	-	-	-	-	-	-	-	-	-	-	-	-	-	-	-	-	-	-	-	-	-	-	-	-	-	-	-	-	-	-	-	-	-	-	-	-	-	-	-	-	-	-	-	-	-	-	-	-	-
78. (39 . 38)	-	-	-	-	-	-	-	-	-	-	-	-	-	-	-	-	-	-	-	-	-	-	-	-	-	-	-	-	-	-	-	-	-	-	-	-	-	-	-	-	-	-	-	-	-	-	-	-	-
79. (36 . 37)	-	-	-	-	-	-	-	-	-	-	-	-	-	-	-	-	-	-	-	-	-	-	-	-	-	-	-	-	-	-	-	-	-	-	-	-	-	-	-	-	-	-	-	-	-	-	-	-	-
80. (34 . 35)	-	-	-	-	-	-	-	-	-	-	-	-	-	-	-	-	-	-	-	-	-	-	-	-	-	-	-	-	-	-	-	-	-	-	-	-	-	-	-	-	-	-	-	-	-	-	-	-	-
81. (79 . 80)	-	-	-	-	-	-	-	-	-	-	-	-	-	-	-	-	-	-	-	-	-	-	-	-	-	-	-	-	-	-	-	-	-	-	-	-	-	-	-	-	-	-	-	-	-	-	-	-	-
82. (78 . 81)	-	-	-	-	-	-	-	-	-	-	-	-	-	-	-	-	-	-	-	-	-	-	-	-	-	-	-	-	-	-	-	-	-	-	-	-	-	-	-	-	-	-	-	-	-	-	-	-	-
83. (82 . 33)	-	-	-	-	-	-	-	-	-	-	-	-	-	-	-	-	-	-	-	-	-	-	-	-	-	-	-	-	-	-	-	-	-	-	-	-	-	-	-	-	-	-	-	-	-	-	-	-	-
84. (31 . 30)	-	-	-	-	-	-	-	-	-	-	-	-	-	-	-	-	-	-	-	-	-	-	-	-	-	-	-	-	-	-	-	-	-	-	-	-	-	-	-	-	-	-	-	-	-	-	-	-	-
85. (32 . 84)	-	-	-	-	-	-	-	-	-	-	-	-	-	-	-	-	-	-	-	-	-	-	-	-	-	-	-	-	-	-	-	-	-	-	-	-	-	-	-	-	-	-	-	-	-	-	-	-	-
86. (83 . 85)	-	-	-	-	-	-	-	-	-	-	-	-	-	-	-	-	-	-	-	-	-	-	-	-	-	-	-	-	-	-	-	-	-	-	-	-	-	-	-	-	-	-	-	-	-	-	-	-	-
87. (77 . 86)	-	-	-	-	-	-	-	-	-	-	-	-	-	-	-	-	-	-	-	-	-	-	-	-	-	-	-	-	-	-	-	-	-	-	-	-	-	-	-	-	-	-	-	-	-	-	-	-	-
88. (40 . 41)	-	-	-	-	-	-	-	-	-	-	-	-	-	-	-	-	-	-	-	-	-	-	-	-	-	-	-	-	-	-	-	-	-	-	-	-	-	-	-	-	-	-	-	-	-	-	-	-	-
89. (88 . 92)	-	-	-	-	-	-	-	-	-	-	-	-	-	-	-	-	-	-	-	-	-	-	-	-	-	-	-	-	-	-	-	-	-	-	-	-	-	-	-	-	-	-	-	-	-	-	-	-	-
90. (42 . 43)	-	-	-	-	-	-	-	-	-	-	-	-	-	-	-	-	-	-	-	-	-	-	-	-	-	-	-	-	-	-	-	-	-	-	-	-	-	-	-	-	-	-	-	-	-	-	-	-	-
91. (90 . 44)	-	-	-	-	-	-	-	-	-	-	-	-	-	-	-	-	-	-	-	-	-	-	-	-	-	-	-	-	-	-	-	-	-	-	-	-	-	-	-	-	-	-	-	-	-	-	-	-	-
92. (91 . 95)	-	-	-	-	-	-	-	-	-	-	-	-	-	-	-	-	-	-	-	-	-	-	-	-	-	-	-	-	-	-	-	-	-	-	-	-	-	-	-	-	-	-	-	-	-	-	-	-	-
93. (46 . 47)	-	-	-	-	-	-	-	-	-	-	-	-	-	-	-	-	-	-	-	-	-	-	-	-	-	-	-	-	-	-	-	-	-	-	-	-	-	-	-	-	-	-	-	-	-	-	-	-	-
94. (45 . 93)	-	-	-	-	-	-	-	-	-	-	-	-	-	-	-	-	-	-	-	-	-	-	-	-	-	-	-	-	-	-	-	-	-	-	-	-	-	-	-	-	-	-	-	-	-	-	-	-	-
95. (94 . 96)	-	-	-	-	-	-	-	-	-	-	-	-	-	-	-	-	-	-	-	-	-	-	-	-	-	-	-	-	-	-	-	-	-	-	-	-	-	-	-	-	-	-	-	-	-	-	-	-	-
96. (48 . 49)	-	-	-	-	-	-	-	-	-	-	-	-	-	-	-	-	-	-	-	-	-	-	-	-	-	-	-	-	-	-	-	-	-	-	-	-	-	-	-	-	-	-	-	-	-	-	-	-	-
[truncated: 32 more columns]

## Sheet: supplementary table 10
Supplementary Table 10. Primers’ list used in this study.
No.	expeiment	target	primer name	primer sequence (5' to 3')	length	note
1	5' RACE	doublesex (dsx)	Tdom_dsx_RACE_01	TCGCGTGACAAGGAAGAAGGCCCCGG	26	gene specific primer
2	5' RACE	dsx	Tdom_dsx_RACE_02	AGGCCCCGGAATTGAAGAAGCACCT	25	nested gene specific primer
3	5' RACE	doublesex-like (dsx-like)	Tdom_dsx-like_RACE_01	CACTTTGAAAACGCAGGGCTGGATG	25	gene specific primer
4	5' RACE	dsx-like	Tdom_dsx-like_RACE_02	GGGCTGGATGTTCGCTGTAGTTGAA	25	nested gene specific primer
5	3' RACE	dsx	Tdom_dsx_RACE_03	GCTTCTTCAATTCCGGGGCCTTCTTCC	27	gene specific primer
6	3' RACE	dsx	Tdom_dsx_RACE_04	TCAATTCCGGGGCCTTCTTCCTTGTCA	27	nested gene specific primer
7	3' RACE	dsx-like	Tdom_dsx-like_RACE_03	AGACAGCAGCCAAATGACGTCAAGA	25	gene specific primer
8	3' RACE	dsx-like	Tdom_dsx-like_RACE_04	ACAGCAGCCAAATGACGTCAAGAGA	25	nested gene specific primer
9	RT-qPCR	ribosomal protein 49 (rp49)	Tdom_rp49_RT-qPCR_F	ACCCACCATAGTCAAGAAGCGGA	23	reference gene
10	RT-qPCR	ribosomal protein 49 (rp49)	Tdom_rp49_RT-qPCR_R	AACTGTCCCTTAAACCGCCTTCG	23	reference gene
11	RT-qPCR	dsx male-specific region	Tdom_dsx_male_RT-qPCR_F	GCTACCGCTTGAAACATTGCCTT	23
12	RT-qPCR	dsx male-specific region	Tdom_dsx_male_RT-qPCR_R	AGTGCCATGGATCGTAATTCTGCT	24
13	RT-qPCR	dsx female-specific region	Tdom_dsx_female_RT-qPCR_F	CTACCGCTTGAAACATTGCCTTT	23
14	RT-qPCR	dsx female-specific region	Tdom_dsx_female_RT-qPCR_R	TGCCCTGATTCATGCATTGA	20
15	RT-qPCR	dsx common region	Tdom_dsx_RT-qPCR_F	ACCCAGCCATGCCTCCTAATGTA	23
16	RT-qPCR	dsx common region	Tdom_dsx_RT-qPCR_R	CTTCGAGCGTCCTTCAGAACGAC	23
17	RT-qPCR	dsx-like	Tdom_dsx-like_RT-qPCR_F	ACGGGTTGTTGCTTTACATCTGT	23
18	RT-qPCR	dsx-like	Tdom_dsx-like_RT-qPCR_R	TCTCTTGACGTCATTTGGCTGCT	23
19	RT-qPCR	vitellogenin-1	Tdom_vitellogenin-1_RT-qPCR_F	TGCTCCATTCAACAACCAGC	20
20	RT-qPCR	vitellogenin-1	Tdom_vitellogenin-1_RT-qPCR_R	AGCCCAGATGAACTTGACGA	20
21	RT-qPCR	vitellogenin-2	Tdom_vitellogenin-2_RT-qPCR_F	CCAGTGATGGTGGCAATTCAGGA	23
22	RT-qPCR	vitellogenin-2	Tdom_vitellogenin-2_RT-qPCR_R	TGTGGCTGTGACTGTCGTTTTGT	23
23	RT-qPCR	vitellogenin-3	Tdom_vitellogenin-3_RT-qPCR_F	CACCAGCGATGTTGACGAGAAGA	23
24	RT-qPCR	vitellogenin-3	Tdom_vitellogenin-3_RT-qPCR_R	GCTCAAACTCAGGCTCAAGTGGA	23
25	dsRNA	egfp	egfp_dsRNA_F	ATCATGGCCGACAAGCAGAA	20	control of RNAi assay
26	dsRNA	egfp	egfp_dsRNA_R	AACTCCAGCAGGACCATGTG	20	control of RNAi assay
29	dsRNA	dsx common region	Tdom_dsx_dsRNA_F	CCAAGCCCAAGACGAAGC	18
30	dsRNA	dsx common region	Tdom_dsx_dsRNA_R	CCGACTGTTACATTAGGAGGC	21
31	dsRNA	dsx-like	Tdom_dsx-like_dsRNA_F	CTCATGTGCAGTGATGTGGC	20
32	dsRNA	dsx-like	Tdom_dsx-like_dsRNA_R	TGCGTCAATGAACAGCGAAA	20
33	dsRNA	pCR4-TOPO vector	T7-pCR4-TOPO_F	taatacgactcactatagggAGACCACGTCCTGCAGGTTTAAACG	45	T7 flanked
34	dsRNA	pCR4-TOPO vector	T7-pCR4-TOPO_R	taatacgactcactatagggAGACCACCGAATTGAATTTAGCGGC	45	T7 flanked

[truncated: 1 more sheets: supplementary table 11]
